# Supplementary material for: Volatile methyl jasmonate from roots triggers host-beneficial soil microbiome biofilms
Source: Nat Chem Biol. 2023 Nov 13;20(4):473–83. doi: 10.1038/s41589-023-01462-8 (PMC10972745; doi:10.1038/s41589-023-01462-8)
Supplement: Supplementary file 2 — rVOC profile, statistical modeling for biofilm biovolume, community richness, rVOC and MeJA responders (in ASVs), common ASVs between rVOC and MeJA, predicted functions, statistical modeling of plant growth for rVOCs and MeJA, resources and P values. [file 41589_2023_1462_MOESM2_ESM.xlsx]

## Sheet: Table 1_rVOC_profile
Root VOC profile of wild type Arabidopsis (Col-0) plants
Classes of VOCs	Compounds Name	Relative abundance of the compounds (%) ± SE
Benzenoids	Propionic acid, 2-mercapto-, isopropyl ester, benzoate	0.057 ± 0.02
	1-(Benzyloxy)-2-fluoro-2-phenyl-3-(p-toluenesulsulfonyloxy)propane	26.121 ± 25.39
	2-Methyl-1-phenyl-1-propenylisocyanide	0.245 ± 0.186
Phenylpropanoids	1-Ethylundecylbenzene	0.02 ± 0.001
	1-methoxy-4-(1-methoxypropyl)benzene	0.036 ± 0.019
	3-(4-methoxyphenyl)-4,4-dimethyl-3-hepta-1,6-dienol	0.149 ± 0.073
Fatty alcohols/Oxylipins	1-Octanol	0.076 ± 0.016
	6-oxabicyclo[3.1.0]hexane-2,4-diol	0.069 ± 0.023
	2-Nonen-1-ol, (Z)-	0.273 ± 0.243
	1-Nonanol	0.08 ± 0.021
Terpenoids	Hexadecane, 2,6,10,14-tetramethyl-	1.577 ± 0.642
Esters	2-(2,2-dimethoxypropyl)-3-(methoxymethyl)oxepin-4,5-dicarboxylic acid dimethyl ester	0.087 ± 0.035
	Dibutyl phthalate	37.934 ± 36.633
	Glycerol tricaprylate	0.074 ± 0.014
Others	Nonanoic acid	0.091 ± 0.014
	4-(methoxymethoxy)-1-pentyne	0.087 ± 0.013
	Quinuclidinium-methanesulfonate	1.159 ± 0.975
	2-Hydroxy-1-[(2-hydroxy)phenyl]-1-propanone	0.012 ± 0.005
	Acetophenone	0.689 ± 0.061
	Methyl 2-O-Tosyl-.alpha.-D-xylopyranoside	0.060 ± 0.015
	(4Z)-5-Methyl-4-undecene	0.025 ± 0.002
	(E)-3-pentacosene	0.077 ± 0.0237
	Propanoic acid	0.245 ± 0.124
Fatty Alcohols/Oxylipins	Compounds Name	Relative abundance of the compounds (%) ± SE
		Wild Type	Mutants
		Col-0	lox1	hpl1
	1-Octanol	0.076 ± 0.016	ND	ND	ND: Not Detected
	6-oxabicyclo[3.1.0]hexane-2,4-diol	0.069 ± 0.023	ND	0.31 ± 0.017
	2-Nonen-1-ol, (Z)-	0.273 ± 0.243	ND	ND
	1-Nonanol	0.08 ± 0.021	0.214 ± 0.047	0.794 ± 0.501
Phenylpropanoids and Benzenoids	Compounds Name	Relative abundance of the compounds (%) ± SE
		Wild Type	Mutants
		Col-0	pal1
	1-Ethylundecylbenzene	0.02 ± 0.001	ND
	1-methoxy-4-(1-methoxypropyl)benzene	0.036 ± 0.019	ND
	3-(4-methoxyphenyl)-4,4-dimethyl-3-hepta-1,6-dienol	0.149 ± 0.073	ND
	Propionic acid, 2-mercapto-, isopropyl ester, benzoate	0.057 ± 0.02	ND
	1-(Benzyloxy)-2-fluoro-2-phenyl-3-(p-toluenesulsulfonyloxy)propane	26.121 ± 25.39	ND
	2-Methyl-1-phenyl-1-propenylisocyanide	0.245 ± 0.186	ND
Terpenoids (Diterpenes)	Compounds Name	Relative abundance of the compounds (%) ± SE
		Wild Type	Mutants
		Col-0	gpps	ggpps	fps1
	Hexadecane, 2,6,10,14-tetramethyl-	0.076 ± 0.016	ND	0.165 ± 0.032	1.087 ± 0.914
Note: Isothiocynates, monoterpenes and glucosinolates were not detected in WT rVOCs under the conditions tested.

## Sheet: Table 2_Stat_Modelling_syto9
lme((Biovolume) ~ Hours*Treatment+ I(Hours^2),random = ~ 1 | Position, # Random Effect is replicates, correlation = corAR1(), #Temporal Correlation '-- Auto Regressive data=mj, method = "ML",control=lmeControl(maxIter = 500, msMaxIter = 500))	Value	SE	DF	t value	p value
(Intercept)	3327.92	1115.55	697.00	2.98	0.00
Hours	1050.71	98.80	697.00	10.63	0.00
Treatment1 nM	-988.35	1508.96	14.00	-0.65	0.52
Treatment25 nM	-1245.62	1422.66	14.00	-0.88	0.40
Treatment5 nM	-453.51	1508.96	14.00	-0.30	0.77
I(Hours^2)	-26.31	3.16	697.00	-8.33	0.00
Hours:Treatment1 nM	106.21	61.20	697.00	1.74	0.08
Hours:Treatment25 nM	90.78	57.70	697.00	1.57	0.12
Hours:Treatment5 nM	102.94	61.20	697.00	1.68	0.09

## Sheet: Table 3_Stat_Modelling_sypro
model <- lme((Biovolume) ~ Hours*Treatment+ I(Hours^2), random = ~ 1 | Position, # Random Effect is replicates correlation = corAR1(), # Temporal Correlation -- Auto Regressive data=mj2, method = "ML", control=lmeControl(maxIter = 500, msMaxIter = 500), na.action = na.exclude)	Value	SE	DF	t value	p value
(Intercept)	3364.706	254.301	528	13.2312	1.02E-34
Hours	274.4583	10.7678	528	25.48878	4.93E-94
Treatment5	294.3537	351.705	10	0.836934	0.42218
I(Hours^2)	-7.27922	0.368953	528	-19.7294	2.54E-65
Hours:Treatment5	11.24781	4.74425	528	2.370826	0.018106

## Sheet: Table 4_community_richness_even
Biofilm Community	Richness	Evenness
Soil VOC-exposed	762	0.614
Jmt rVOCs-exposed	772	0.607
WT rVOCs-exposed	753	0.5963
Jmt rVOCs + MeJA-exposed	736	0.583

## Sheet: Table 5_rVOCs Responders
rVOC responders	Adj. P-value	Fold Change	Response	Response Time (Hours)	Kingdom	Phylum	Class	Order	Family	Genus	Species	The Wilcoxon signed-rank test and Benjamini‒Hochberg correction were performed to acquire adjusted p-values for different comaprisons of treatments
ASV864	0.022494	0.12798	Repressed	16	Bacteria	Firmicutes	Bacilli	Bacillales	Planococcaceae	NA	NA
ASV784	0.022494	0.191146	Repressed	16	Bacteria	Actinobacteriota	Thermoleophilia	Gaiellales	NA	NA	NA
ASV714	0.039063	0.252438	Repressed	16	Bacteria	Proteobacteria	Alphaproteobacteria	Sphingomonadales	Sphingomonadaceae	Sphingomonas	NA
ASV1062	0.036032	0.25298	Repressed	16	Bacteria	Patescibacteria	Saccharimonadia	Saccharimonadales	LWQ8	NA	NA
ASV796	0.059058	0.376932	Repressed	16	Bacteria	Acidobacteriota	Acidobacteriae	Acidobacteriales	NA	NA	NA
ASV774	0.059058	0.41827	Repressed	16	Bacteria	Myxococcota	Polyangia	Polyangiales	Phaselicystidaceae	Phaselicystis	NA
ASV306	0.054688	0.425389	Repressed	16	Bacteria	Bacteroidota	Bacteroidia	Chitinophagales	Chitinophagaceae	Parafilimonas	NA
ASV481	0.075927	0.426649	Repressed	16	Bacteria	Actinobacteriota	Acidimicrobiia	IMCC26256	NA	NA	NA
ASV555	0.059172	0.460929	Repressed	16	Bacteria	Proteobacteria	Alphaproteobacteria	Rhizobiales	NA	NA	NA
ASV246	0.051913	0.483455	Repressed	16	Bacteria	Actinobacteriota	Actinobacteria	Micromonosporales	Micromonosporaceae	Rugosimonospora	NA
ASV357	0.051913	0.488546	Repressed	16	Bacteria	Chloroflexi	Chloroflexia	Thermomicrobiales	Thermomicrobiaceae	Nitrolancea	NA
ASV479	0.007813	0.493558	Repressed	16	Bacteria	Firmicutes	Bacilli	Alicyclobacillales	Alicyclobacillaceae	Alicyclobacillus	NA
ASV280	0.078125	0.52416	Repressed	16	Bacteria	Actinobacteriota	Actinobacteria	Frankiales	Nakamurellaceae	Nakamurella	NA
ASV495	0.059172	0.573272	Repressed	16	Bacteria	Actinobacteriota	Actinobacteria	Propionibacteriales	Nocardioidaceae	Nocardioides	NA
ASV825	0.059058	0.595239	Repressed	16	Bacteria	Proteobacteria	Alphaproteobacteria	Rickettsiales	Mitochondria	NA	NA
ASV307	0.039063	0.598259	Repressed	16	Bacteria	Proteobacteria	Gammaproteobacteria	Xanthomonadales	Rhodanobacteraceae	Dokdonella	NA
ASV348	0.078125	0.604807	Repressed	16	Bacteria	Myxococcota	Polyangia	Haliangiales	Haliangiaceae	Haliangium	NA
ASV311	0.034611	0.605102	Repressed	16	Bacteria	Proteobacteria	Alphaproteobacteria	Rhizobiales	Xanthobacteraceae	NA	NA
ASV294	0.039063	0.627511	Repressed	16	Bacteria	Actinobacteriota	Thermoleophilia	Solirubrobacterales	67-14	NA	NA
ASV221	0.078125	0.692081	Repressed	16	Bacteria	Patescibacteria	Parcubacteria	NA	NA	NA	NA
ASV707	0.075927	0.761081	Repressed	16	Bacteria	Bacteroidota	Bacteroidia	Cytophagales	Cytophagaceae	Sporocytophaga	NA
ASV26	0.078125	0.848091	Repressed	16	Bacteria	Firmicutes	Bacilli	Paenibacillales	Paenibacillaceae	Paenibacillus	NA
ASV148	0.078125	1.2625	Induced	16	Bacteria	Proteobacteria	Alphaproteobacteria	Micropepsales	Micropepsaceae	NA	NA
ASV167	0.051913	1.43556	Induced	16	Bacteria	Proteobacteria	Alphaproteobacteria	Elsterales	NA	NA	NA
ASV262	0.023438	1.62086	Induced	16	Bacteria	Planctomycetota	Planctomycetes	Pirellulales	Pirellulaceae	NA	NA
ASV636	0.039063	23.71	Induced	16	Bacteria	Actinobacteriota	Thermoleophilia	Gaiellales	NA	NA	NA
ASV766	0.093492	23.8713	Induced	16	Bacteria	Proteobacteria	Alphaproteobacteria	Elsterales	NA	NA	NA
ASV627	0.051913	23.9692	Induced	16	Bacteria	Proteobacteria	Alphaproteobacteria	Elsterales	NA	NA	NA
ASV688	0.093492	24.0524	Induced	16	Bacteria	Proteobacteria	Alphaproteobacteria	Reyranellales	Reyranellaceae	Reyranella	NA
ASV666	0.059058	24.8862	Induced	16	Bacteria	Gemmatimonadota	Gemmatimonadetes	Gemmatimonadales	Gemmatimonadaceae	NA	NA
ASV478	0.078125	72.2139	Induced	16	Bacteria	Myxococcota	Polyangia	Polyangiales	Amb-16S-1034	NA	NA
ASV580	0.059172	95.3422	Induced	16	Bacteria	Firmicutes	Bacilli	Alicyclobacillales	Alicyclobacillaceae	Alicyclobacillus	NA
ASV696	0.039063	119.441	Induced	16	Bacteria	Planctomycetota	Phycisphaerae	Tepidisphaerales	WD2101 soil group	NA	NA
ASV100	0.078125	165.835	Induced	16	Bacteria	Proteobacteria	Gammaproteobacteria	Xanthomonadales	Rhodanobacteraceae	Rhodanobacter	thiooxydans
ASV926	0.059058	189.316	Induced	16	Bacteria	Acidobacteriota	Acidobacteriae	Acidobacteriales	Acidobacteriaceae (Subgroup 1)	NA	NA
ASV715	0.036032	236.646	Induced	16	Bacteria	Firmicutes	Thermacetogenia	Thermacetogeniales	Thermacetogeniaceae	NA	NA
ASV770	0.051913	259.987	Induced	16	Bacteria	Actinobacteriota	Actinobacteria	Pseudonocardiales	Pseudonocardiaceae	NA	NA
ASV268	0.093492	283.493	Induced	16	Bacteria	Bacteroidota	Bacteroidia	Chitinophagales	Chitinophagaceae	Taibaiella	NA
ASV398	0.034611	308.229	Induced	16	Bacteria	Bacteroidota	Bacteroidia	Chitinophagales	Chitinophagaceae	NA	NA
ASV385	0.022494	542.981	Induced	16	Bacteria	Planctomycetota	Planctomycetes	Planctomycetales	NA	NA	NA
ASV652	0.007813	0.334546	Repressed	24	Bacteria	Planctomycetota	Planctomycetes	Isosphaerales	Isosphaeraceae	NA	NA
ASV931	0.059172	0.408239	Repressed	24	Bacteria	Proteobacteria	Alphaproteobacteria	Rickettsiales	Mitochondria	NA	NA
ASV734	0.051913	0.412924	Repressed	24	Bacteria	Chloroflexi	Ktedonobacteria	C0119	NA	NA	NA
ASV780	0.059058	0.418653	Repressed	24	Bacteria	Proteobacteria	Alphaproteobacteria	Rhizobiales	Amb-16S-1323	NA	NA
ASV572	0.022494	0.463291	Repressed	24	Bacteria	Actinobacteriota	Actinobacteria	Pseudonocardiales	Pseudonocardiaceae	Pseudonocardia	NA
ASV347	0.007813	0.479015	Repressed	24	Bacteria	Myxococcota	Myxococcia	Myxococcales	Anaeromyxobacteraceae	Anaeromyxobacter	NA
ASV571	0.054688	0.539089	Repressed	24	Bacteria	Proteobacteria	Alphaproteobacteria	Rhizobiales	Rhizobiales Incertae Sedis	Bauldia	NA
ASV285	0.007813	0.542729	Repressed	24	Bacteria	Myxococcota	Polyangia	Polyangiales	Polyangiaceae	Pajaroellobacter	NA
ASV666	0.059172	0.563572	Repressed	24	Bacteria	Gemmatimonadota	Gemmatimonadetes	Gemmatimonadales	Gemmatimonadaceae	NA	NA
ASV450	0.007813	0.573587	Repressed	24	Bacteria	Firmicutes	Bacilli	Alicyclobacillales	Alicyclobacillaceae	Alicyclobacillus	fastidiosus
ASV647	0.059172	0.587345	Repressed	24	Bacteria	Actinobacteriota	Thermoleophilia	Solirubrobacterales	Solirubrobacteraceae	Conexibacter	NA
ASV120	0.054688	0.596045	Repressed	24	Bacteria	Bacteroidota	Bacteroidia	Chitinophagales	Chitinophagaceae	Edaphobaculum	NA
ASV61	0.054688	0.599085	Repressed	24	Bacteria	Actinobacteriota	Actinobacteria	Streptomycetales	Streptomycetaceae	Streptomyces	NA
ASV132	0.007813	0.601106	Repressed	24	Bacteria	Planctomycetota	Planctomycetes	Gemmatales	Gemmataceae	NA	NA
ASV812	0.059058	0.619632	Repressed	24	Bacteria	Acidobacteriota	Acidobacteriae	Acidobacteriales	Acidobacteriaceae (Subgroup 1)	Acidipila	NA
ASV391	0.039063	0.620841	Repressed	24	Bacteria	Proteobacteria	Gammaproteobacteria	Burkholderiales	Nitrosomonadaceae	Nitrosospira	NA
ASV284	0.054688	0.625181	Repressed	24	Bacteria	Proteobacteria	Gammaproteobacteria	Beggiatoales	Beggiatoaceae	NA	NA
ASV304	0.054688	0.649583	Repressed	24	Bacteria	Actinobacteriota	Actinobacteria	Pseudonocardiales	Pseudonocardiaceae	Amycolatopsis	NA
ASV224	0.078125	0.684379	Repressed	24	Bacteria	Proteobacteria	Alphaproteobacteria	Rhizobiales	Rhizobiales Incertae Sedis	Bauldia	NA
ASV209	0.054688	0.70382	Repressed	24	Bacteria	Proteobacteria	Alphaproteobacteria	Micropepsales	Micropepsaceae	NA	NA
ASV141	0.039063	0.704757	Repressed	24	Bacteria	Acidobacteriota	Acidobacteriae	Solibacterales	Solibacteraceae	Candidatus Solibacter	NA
ASV274	0.039063	0.725081	Repressed	24	Bacteria	Proteobacteria	Alphaproteobacteria	Rhodospirillales	Magnetospiraceae	NA	NA
ASV186	0.078125	0.725957	Repressed	24	Bacteria	Proteobacteria	Alphaproteobacteria	Rhizobiales	Devosiaceae	Devosia	NA
ASV503	0.059058	0.727081	Repressed	24	Bacteria	Proteobacteria	Alphaproteobacteria	Rhizobiales	NA	NA	NA
ASV378	0.078125	0.758565	Repressed	24	Bacteria	Proteobacteria	Alphaproteobacteria	Rhodospirillales	NA	NA	NA
ASV22	0.054688	0.760628	Repressed	24	Bacteria	Proteobacteria	Gammaproteobacteria	Pseudomonadales	Pseudomonadaceae	Pseudomonas	NA
ASV196	0.039063	0.771772	Repressed	24	Bacteria	Proteobacteria	Alphaproteobacteria	Elsterales	NA	NA	NA
ASV60	0.078125	0.777272	Repressed	24	Bacteria	Proteobacteria	Alphaproteobacteria	Micropepsales	Micropepsaceae	NA	NA
ASV66	0.078125	1.4483	Induced	24	Bacteria	Bacteroidota	Bacteroidia	Chitinophagales	Chitinophagaceae	Sediminibacterium	NA
ASV57	0.078125	1.57925	Induced	24	Bacteria	Bacteroidota	Bacteroidia	Chitinophagales	Chitinophagaceae	Edaphobaculum	NA
ASV479	0.075927	1.86461	Induced	24	Bacteria	Firmicutes	Bacilli	Alicyclobacillales	Alicyclobacillaceae	Alicyclobacillus	NA
ASV302	0.023438	23.8062	Induced	24	Bacteria	Acidobacteriota	Acidobacteriae	Solibacterales	Solibacteraceae	Candidatus Solibacter	NA
ASV700	0.051913	23.875	Induced	24	Bacteria	Bdellovibrionota	Oligoflexia	0319-6G20	NA	NA	NA
ASV547	0.051913	23.9276	Induced	24	Bacteria	Myxococcota	Polyangia	Blfdi19	NA	NA	NA
ASV912	0.093492	23.9697	Induced	24	Bacteria	Proteobacteria	Alphaproteobacteria	Zavarziniales	NA	NA	NA
ASV415	0.078125	47.4763	Induced	24	Bacteria	Proteobacteria	Alphaproteobacteria	Rickettsiales	Mitochondria	NA	NA
ASV534	0.075927	47.5656	Induced	24	Bacteria	Proteobacteria	Alphaproteobacteria	NA	NA	NA	NA
ASV602	0.075927	47.5879	Induced	24	Bacteria	Myxococcota	Polyangia	Haliangiales	Haliangiaceae	Haliangium	NA
ASV383	0.075927	47.6394	Induced	24	Bacteria	Actinobacteriota	Actinobacteria	Propionibacteriales	Nocardioidaceae	Nocardioides	NA
ASV735	0.059058	48.7476	Induced	24	Bacteria	Chloroflexi	TK10	NA	NA	NA	NA
ASV240	0.054688	71.1175	Induced	24	Bacteria	Proteobacteria	Alphaproteobacteria	NA	NA	NA	NA
ASV580	0.093492	95.1155	Induced	24	Bacteria	Firmicutes	Bacilli	Alicyclobacillales	Alicyclobacillaceae	Alicyclobacillus	NA
ASV872	0.093492	95.1231	Induced	24	Bacteria	Proteobacteria	Alphaproteobacteria	Rhizobiales	NA	NA	NA
ASV603	0.059058	118.653	Induced	24	Bacteria	Proteobacteria	Alphaproteobacteria	Rickettsiales	Mitochondria	NA	NA
ASV834	0.093492	142.373	Induced	24	Bacteria	Firmicutes	Bacilli	Paenibacillales	Paenibacillaceae	Paenibacillus	NA
ASV949	0.036032	142.557	Induced	24	Bacteria	Myxococcota	Polyangia	Polyangiales	Polyangiaceae	Pajaroellobacter	NA
ASV344	0.036032	166.536	Induced	24	Bacteria	Proteobacteria	Alphaproteobacteria	Caulobacterales	Caulobacteraceae	NA	NA
ASV674	0.059058	189.413	Induced	24	Bacteria	Chloroflexi	Anaerolineae	SBR1031	A4b	NA	NA
ASV435	0.034611	236.873	Induced	24	Bacteria	Proteobacteria	Alphaproteobacteria	Rhizobiales	Xanthobacteraceae	Afipia	NA

## Sheet: Table 6_ MeJA Responders
MeJA responders	Adj. P-value	Fold Change	Response	Response Time (Hours)	Kingdom	Phylum	Class	Order	Family	Genus	Species	The Wilcoxon signed-rank test and Benjamini‒Hochberg correction were performed to acquire adjusted p-values for different comaprisons of treatments
ASV295	0.007813	0.211873	Repressed	16	Bacteria	Dependentiae	Babeliae	Babeliales	Babeliaceae	NA	NA
ASV572	0.007813	0.241618	Repressed	16	Bacteria	Actinobacteriota	Actinobacteria	Pseudonocardiales	Pseudonocardiaceae	Pseudonocardia	NA
ASV279	0.007813	0.294042	Repressed	16	Bacteria	Proteobacteria	Alphaproteobacteria	Sphingomonadales	Sphingomonadaceae	Sphingomonas	NA
ASV638	0.034611	0.365148	Repressed	16	Bacteria	Bdellovibrionota	Oligoflexia	0319-6G20	NA	NA	NA
ASV977	0.059058	0.37787	Repressed	16	Bacteria	Patescibacteria	Saccharimonadia	Saccharimonadales	WWH38	NA	NA
ASV482	0.007813	0.411036	Repressed	16	Bacteria	Proteobacteria	Gammaproteobacteria	Burkholderiales	Nitrosomonadaceae	Ellin6067	NA
ASV394	0.007813	0.449507	Repressed	16	Bacteria	Abditibacteriota	Abditibacteria	Abditibacteriales	Abditibacteriaceae	Abditibacterium	NA
ASV457	0.039063	0.45236	Repressed	16	Bacteria	Firmicutes	Bacilli	Alicyclobacillales	Alicyclobacillaceae	Alicyclobacillus	NA
ASV671	0.075927	0.490802	Repressed	16	Bacteria	Bacteroidota	Bacteroidia	Chitinophagales	Chitinophagaceae	NA	NA
ASV580	0.059058	0.498413	Repressed	16	Bacteria	Firmicutes	Bacilli	Alicyclobacillales	Alicyclobacillaceae	Alicyclobacillus	NA
ASV747	0.059058	0.501783	Repressed	16	Bacteria	Proteobacteria	Alphaproteobacteria	Sphingomonadales	Sphingomonadaceae	NA	NA
ASV737	0.075927	0.511137	Repressed	16	Bacteria	Actinobacteriota	Acidimicrobiia	Microtrichales	Microtrichaceae	NA	NA
ASV606	0.036032	0.522374	Repressed	16	Bacteria	Planctomycetota	Planctomycetes	Pirellulales	Pirellulaceae	Pir4 lineage	NA
ASV466	0.059058	0.522499	Repressed	16	Bacteria	Proteobacteria	Gammaproteobacteria	NA	NA	NA	NA
ASV191	0.015625	0.525265	Repressed	16	Bacteria	Acidobacteriota	Acidobacteriae	Bryobacterales	Bryobacteraceae	Bryobacter	NA
ASV379	0.022494	0.528296	Repressed	16	Bacteria	Chloroflexi	Ktedonobacteria	Ktedonobacterales	Ktedonobacteraceae	NA	NA
ASV434	0.078125	0.532799	Repressed	16	Bacteria	Proteobacteria	Alphaproteobacteria	Rhizobiales	Beijerinckiaceae	Roseiarcus	NA
ASV296	0.015625	0.541043	Repressed	16	Bacteria	Planctomycetota	Planctomycetes	Gemmatales	Gemmataceae	NA	NA
ASV700	0.059172	0.548363	Repressed	16	Bacteria	Bdellovibrionota	Oligoflexia	0319-6G20	NA	NA	NA
ASV157	0.054688	0.551845	Repressed	16	Bacteria	Elusimicrobiota	Elusimicrobia	Lineage IV	NA	NA	NA
ASV450	0.078125	0.553329	Repressed	16	Bacteria	Firmicutes	Bacilli	Alicyclobacillales	Alicyclobacillaceae	Alicyclobacillus	fastidiosus
ASV566	0.015625	0.559933	Repressed	16	Bacteria	Proteobacteria	Alphaproteobacteria	Rhodospirillales	Magnetospiraceae	NA	NA
ASV181	0.007813	0.582797	Repressed	16	Bacteria	Chloroflexi	Anaerolineae	Caldilineales	Caldilineaceae	NA	NA
ASV652	0.059172	0.584664	Repressed	16	Bacteria	Planctomycetota	Planctomycetes	Isosphaerales	Isosphaeraceae	NA	NA
ASV545	0.039063	0.597052	Repressed	16	Bacteria	Proteobacteria	Alphaproteobacteria	Rhodospirillales	NA	NA	NA
ASV605	0.051913	0.606896	Repressed	16	Bacteria	Proteobacteria	Alphaproteobacteria	Rickettsiales	Mitochondria	NA	NA
ASV288	0.015625	0.624683	Repressed	16	Bacteria	Chloroflexi	TK10	NA	NA	NA	NA
ASV79	0.078125	0.629112	Repressed	16	Bacteria	Actinobacteriota	Actinobacteria	Corynebacteriales	Mycobacteriaceae	Mycobacterium	conspicuum
ASV26	0.015625	0.63339	Repressed	16	Bacteria	Firmicutes	Bacilli	Paenibacillales	Paenibacillaceae	Paenibacillus	NA
ASV158	0.007813	0.635711	Repressed	16	Bacteria	Planctomycetota	Planctomycetes	Gemmatales	Gemmataceae	NA	NA
ASV177	0.039063	0.636602	Repressed	16	Bacteria	Acidobacteriota	Vicinamibacteria	Vicinamibacterales	Vicinamibacteraceae	NA	NA
ASV459	0.059172	0.646501	Repressed	16	Bacteria	RCP2-54	NA	NA	NA	NA	NA
ASV309	0.015625	0.650667	Repressed	16	Bacteria	Actinobacteriota	Actinobacteria	Frankiales	Frankiaceae	Jatrophihabitans	NA
ASV321	0.036032	0.659306	Repressed	16	Bacteria	Proteobacteria	Alphaproteobacteria	Elsterales	NA	NA	NA
ASV520	0.078125	0.660116	Repressed	16	Bacteria	Planctomycetota	Phycisphaerae	Tepidisphaerales	CPla-3 termite group	NA	NA
ASV405	0.007813	0.662204	Repressed	16	Bacteria	Chloroflexi	Ktedonobacteria	C0119	NA	NA	NA
ASV164	0.054688	0.666541	Repressed	16	Bacteria	Proteobacteria	Alphaproteobacteria	NA	NA	NA	NA
ASV216	0.054688	0.674673	Repressed	16	Bacteria	Proteobacteria	Alphaproteobacteria	Caulobacterales	Caulobacteraceae	NA	NA
ASV475	0.054688	0.674994	Repressed	16	Bacteria	Proteobacteria	Alphaproteobacteria	Sphingomonadales	Sphingomonadaceae	Sphingomonas	NA
ASV87	0.007813	0.680558	Repressed	16	Bacteria	Planctomycetota	Planctomycetes	Pirellulales	Pirellulaceae	NA	NA
ASV97	0.039063	0.707938	Repressed	16	Bacteria	Actinobacteriota	Actinobacteria	Propionibacteriales	Nocardioidaceae	Nocardioides	NA
ASV166	0.054688	0.714661	Repressed	16	Bacteria	Planctomycetota	Phycisphaerae	Tepidisphaerales	WD2101 soil group	NA	NA
ASV44	0.007813	0.72123	Repressed	16	Bacteria	Acidobacteriota	Vicinamibacteria	Vicinamibacterales	NA	NA	NA
ASV225	0.007813	0.736309	Repressed	16	Bacteria	Planctomycetota	Planctomycetes	Pirellulales	Pirellulaceae	NA	NA
ASV119	0.015625	0.73655	Repressed	16	Bacteria	Proteobacteria	Alphaproteobacteria	Elsterales	NA	NA	NA
ASV9	0.015625	0.744914	Repressed	16	Bacteria	Planctomycetota	Planctomycetes	Gemmatales	Gemmataceae	NA	NA
ASV95	0.039063	0.762247	Repressed	16	Bacteria	Planctomycetota	Planctomycetes	Planctomycetales	NA	NA	NA
ASV154	0.039063	0.767286	Repressed	16	Bacteria	Bacteroidota	Bacteroidia	Chitinophagales	Chitinophagaceae	Puia	NA
ASV38	0.015625	0.770179	Repressed	16	Bacteria	Proteobacteria	Alphaproteobacteria	Micropepsales	Micropepsaceae	NA	NA
ASV137	0.078125	0.771443	Repressed	16	Bacteria	Proteobacteria	Alphaproteobacteria	Rickettsiales	Mitochondria	NA	NA
ASV131	0.023438	0.774967	Repressed	16	Bacteria	Proteobacteria	Alphaproteobacteria	Micropepsales	Micropepsaceae	NA	NA
ASV52	0.078125	0.778339	Repressed	16	Bacteria	Planctomycetota	Planctomycetes	Pirellulales	Pirellulaceae	NA	NA
ASV32	0.054688	0.787077	Repressed	16	Bacteria	Chloroflexi	Ktedonobacteria	Ktedonobacterales	Ktedonobacteraceae	NA	NA
ASV255	0.078125	0.78721	Repressed	16	Bacteria	Proteobacteria	Gammaproteobacteria	Ectothiorhodospirales	Thioalkalispiraceae	NA	NA
ASV56	0.023438	0.78748	Repressed	16	Bacteria	Proteobacteria	Alphaproteobacteria	Rhizobiales	Devosiaceae	Devosia	NA
ASV113	0.054688	0.795438	Repressed	16	Bacteria	Firmicutes	Bacilli	Paenibacillales	Paenibacillaceae	Paenibacillus	NA
ASV34	0.054688	0.807927	Repressed	16	Bacteria	Actinobacteriota	Actinobacteria	Streptomycetales	Streptomycetaceae	Streptomyces	kathirae
ASV69	0.015625	0.811701	Repressed	16	Bacteria	Firmicutes	Bacilli	Paenibacillales	Paenibacillaceae	Paenibacillus	NA
ASV4	0.039063	0.82079	Repressed	16	Bacteria	Bacteroidota	Bacteroidia	Chitinophagales	Chitinophagaceae	Chitinophaga	taiwanensis
ASV27	0.039063	0.828792	Repressed	16	Bacteria	Acidobacteriota	Acidobacteriae	Bryobacterales	Bryobacteraceae	Bryobacter	NA
ASV47	0.039063	0.845785	Repressed	16	Bacteria	Actinobacteriota	Thermoleophilia	Solirubrobacterales	Solirubrobacteraceae	Conexibacter	woesei
ASV234	0.093492	0.916054	Repressed	16	Bacteria	Actinobacteriota	Actinobacteria	Streptomycetales	Streptomycetaceae	Streptomyces	NA
ASV213	0.093492	0.941873	Repressed	16	Bacteria	Planctomycetota	Planctomycetes	Gemmatales	Gemmataceae	NA	NA
ASV61	0.078125	0.952933	Repressed	16	Bacteria	Actinobacteriota	Actinobacteria	Streptomycetales	Streptomycetaceae	Streptomyces	NA
ASV165	0.039063	1.04649	Induced	16	Bacteria	Actinobacteriota	Thermoleophilia	Solirubrobacterales	67-14	NA	NA
ASV387	0.023438	1.86458	Induced	16	Bacteria	Proteobacteria	Alphaproteobacteria	Rhizobiales	Rhizobiales Incertae Sedis	Nordella	NA
ASV589	0.075927	23.7789	Induced	16	Bacteria	Gemmatimonadota	Gemmatimonadetes	Gemmatimonadales	Gemmatimonadaceae	NA	NA
ASV697	0.051913	23.8144	Induced	16	Bacteria	Proteobacteria	Alphaproteobacteria	Rhizobiales	Rhizobiaceae	Pseudaminobacter	NA
ASV595	0.075927	23.8875	Induced	16	Bacteria	Proteobacteria	Gammaproteobacteria	Burkholderiales	Burkholderiaceae	Burkholderia-Caballeronia-Paraburkholderia	NA
ASV665	0.059172	23.9214	Induced	16	Bacteria	Patescibacteria	Saccharimonadia	Saccharimonadales	LWQ8	NA	NA
ASV386	0.015625	23.944	Induced	16	Bacteria	Firmicutes	Bacilli	Paenibacillales	Paenibacillaceae	Paenibacillus	NA
ASV616	0.093492	23.9954	Induced	16	Bacteria	Proteobacteria	Gammaproteobacteria	Pseudomonadales	Moraxellaceae	NA	NA
ASV593	0.093492	24.0325	Induced	16	Bacteria	Planctomycetota	Phycisphaerae	Phycisphaerales	Phycisphaeraceae	SM1A02	NA
ASV376	0.054688	24.0928	Induced	16	Bacteria	Myxococcota	Myxococcia	Myxococcales	Anaeromyxobacteraceae	Anaeromyxobacter	NA
ASV453	0.059172	24.1747	Induced	16	Bacteria	Proteobacteria	Gammaproteobacteria	Burkholderiales	Alcaligenaceae	NA	NA
ASV338	0.078125	24.1899	Induced	16	Bacteria	Bacteroidota	Bacteroidia	Chitinophagales	Chitinophagaceae	NA	NA
ASV151	0.054688	24.2469	Induced	16	Bacteria	Chloroflexi	Ktedonobacteria	Ktedonobacterales	Ktedonobacteraceae	NA	NA
ASV420	0.075927	47.834	Induced	16	Bacteria	Planctomycetota	Planctomycetes	Isosphaerales	Isosphaeraceae	Paludisphaera	NA
ASV629	0.059058	48.0949	Induced	16	Bacteria	Chloroflexi	Anaerolineae	RBG-13-54-9	NA	NA	NA
ASV193	0.059172	71.506	Induced	16	Bacteria	Firmicutes	Bacilli	Paenibacillales	Paenibacillaceae	Paenibacillus	NA
ASV574	0.075927	95.2177	Induced	16	Bacteria	Planctomycetota	Planctomycetes	Isosphaerales	Isosphaeraceae	Aquisphaera	NA
ASV824	0.059058	95.3167	Induced	16	Bacteria	Proteobacteria	Alphaproteobacteria	Rickettsiales	Mitochondria	NA	NA
ASV347	0.007813	119.349	Induced	16	Bacteria	Myxococcota	Myxococcia	Myxococcales	Anaeromyxobacteraceae	Anaeromyxobacter	NA
ASV725	0.022494	142.096	Induced	16	Bacteria	Firmicutes	Bacilli	Alicyclobacillales	Alicyclobacillaceae	Alicyclobacillus	NA
ASV788	0.034611	142.289	Induced	16	Bacteria	Firmicutes	Bacilli	Alicyclobacillales	Alicyclobacillaceae	Alicyclobacillus	NA
ASV728	0.078125	189.247	Induced	16	Bacteria	Proteobacteria	Alphaproteobacteria	Rhizobiales	Xanthobacteraceae	NA	NA
ASV496	0.059058	0.378311	Repressed	24	Bacteria	Dependentiae	Babeliae	Babeliales	Vermiphilaceae	NA	NA
ASV550	0.022494	0.534407	Repressed	24	Bacteria	Proteobacteria	Alphaproteobacteria	Rhizobiales	Beijerinckiaceae	Roseiarcus	fermentans
ASV375	0.034611	0.709588	Repressed	24	Bacteria	Proteobacteria	Gammaproteobacteria	Xanthomonadales	Rhodanobacteraceae	Chujaibacter	NA
ASV463	0.078125	0.724345	Repressed	24	Bacteria	Myxococcota	Polyangia	Polyangiales	Polyangiaceae	Pajaroellobacter	NA
ASV708	0.075927	23.8864	Induced	24	Bacteria	Bacteroidota	Bacteroidia	Chitinophagales	Chitinophagaceae	NA	NA
ASV763	0.036032	95.4975	Induced	24	Bacteria	Bdellovibrionota	Oligoflexia	Oligoflexales	NA	NA	NA
ASV482	0.059172	119.465	Induced	24	Bacteria	Proteobacteria	Gammaproteobacteria	Burkholderiales	Nitrosomonadaceae	Ellin6067	NA
ASV777	0.059058	142.185	Induced	24	Bacteria	Verrucomicrobiota	Verrucomicrobiae	Pedosphaerales	Pedosphaeraceae	Ellin516	NA
ASV355	0.093492	142.299	Induced	24	Bacteria	Proteobacteria	Alphaproteobacteria	Rhizobiales	Xanthobacteraceae	Pseudolabrys	NA
ASV280	0.039063	142.429	Induced	24	Bacteria	Actinobacteriota	Actinobacteria	Frankiales	Nakamurellaceae	Nakamurella	NA
ASV571	0.015625	166.713	Induced	24	Bacteria	Proteobacteria	Alphaproteobacteria	Rhizobiales	Rhizobiales Incertae Sedis	Bauldia	NA
ASV796	0.059058	189.246	Induced	24	Bacteria	Acidobacteriota	Acidobacteriae	Acidobacteriales	NA	NA	NA
ASV633	0.036032	236.74	Induced	24	Bacteria	Firmicutes	Bacilli	Alicyclobacillales	Alicyclobacillaceae	Alicyclobacillus	acidiphilus
ASV549	0.034611	236.936	Induced	24	Bacteria	Proteobacteria	Alphaproteobacteria	Dongiales	Dongiaceae	Dongia	NA
ASV741	0.059172	259.775	Induced	24	Bacteria	Proteobacteria	Alphaproteobacteria	Caulobacterales	Caulobacteraceae	NA	NA
ASV315	0.075927	260.63	Induced	24	Bacteria	Actinobacteriota	Thermoleophilia	Gaiellales	NA	NA	NA
ASV1070	0.059058	330.678	Induced	24	Bacteria	Chloroflexi	SHA-26	NA	NA	NA	NA
ASV682	0.059058	354.457	Induced	24	Bacteria	Gemmatimonadota	Gemmatimonadetes	Gemmatimonadales	Gemmatimonadaceae	NA	NA
ASV629	0.051913	354.769	Induced	24	Bacteria	Chloroflexi	Anaerolineae	RBG-13-54-9	NA	NA	NA

## Sheet: Table 7_common responders
Responders	Number	ASV
MeJA rVOC common responders	11	ASV796
		ASV571
		ASV652
		ASV450
		ASV700
		ASV572
		ASV61
		ASV26
		ASV347
		ASV280
		ASV580
Unique rVOC responders	75	ASV224
		ASV825
		ASV734
		ASV344
		ASV503
		ASV780
		ASV547
		ASV148
		ASV196
		ASV688
		ASV495
		ASV774
		ASV435
		ASV385
		ASV391
		ASV311
		ASV132
		ASV715
		ASV22
		ASV221
		ASV120
		ASV872
		ASV284
		ASV647
		ASV383
		ASV302
		ASV246
		ASV784
		ASV812
		ASV186
		ASV304
		ASV262
		ASV912
		ASV306
		ASV603
		ASV696
		ASV666
		ASV209
		ASV714
		ASV348
		ASV602
		ASV674
		ASV240
		ASV770
		ASV268
		ASV834
		ASV294
		ASV478
		ASV555
		ASV1062
		ASV627
		ASV735
		ASV357
		ASV707
		ASV141
		ASV66
		ASV481
		ASV100
		ASV415
		ASV274
		ASV57
		ASV766
		ASV378
		ASV636
		ASV931
		ASV60
		ASV479
		ASV398
		ASV926
		ASV534
		ASV167
		ASV285
		ASV864
		ASV949
		ASV307
Unique MeJA Responder	92	ASV34
		ASV682
		ASV463
		ASV69
		ASV747
		ASV550
		ASV589
		ASV154
		ASV315
		ASV405
		ASV321
		ASV638
		ASV671
		ASV566
		ASV9
		ASV459
		ASV697
		ASV52
		ASV255
		ASV453
		ASV434
		ASV181
		ASV763
		ASV158
		ASV166
		ASV295
		ASV191
		ASV38
		ASV545
		ASV549
		ASV165
		ASV394
		ASV234
		ASV475
		ASV47
		ASV27
		ASV482
		ASV375
		ASV616
		ASV457
		ASV777
		ASV605
		ASV44
		ASV379
		ASV279
		ASV728
		ASV338
		ASV520
		ASV4
		ASV288
		ASV741
		ASV466
		ASV737
		ASV79
		ASV225
		ASV708
		ASV595
		ASV629
		ASV606
		ASV574
		ASV87
		ASV496
		ASV725
		ASV387
		ASV1070
		ASV157
		ASV824
		ASV56
		ASV95
		ASV386
		ASV296
		ASV593
		ASV32
		ASV420
		ASV151
		ASV193
		ASV376
		ASV216
		ASV164
		ASV665
		ASV309
		ASV119
		ASV977
		ASV177
		ASV788
		ASV213
		ASV131
		ASV355
		ASV97
		ASV137
		ASV113
		ASV633

## Sheet: Table 8_Predicted_functions
Pathway	Adj Pvalue	FC	LOG2FC	Response	Hours		The Wilcoxon signed-rank test and Benjamini‒Hochberg correction were performed to acquire adjusted p-values for different comaprisons of treatments
clavulanate biosynthesis	0.051913	4.4048	2.13908	MJ	24
coenzyme B biosynthesis	0.0390625	0.794435	-0.331998	MJ	16
coenzyme M biosynthesis I	0.015625	0.763515	-0.389271	MJ	16
D glucarate degradation I	0.0546875	0.862895	-0.212743	MJ	16
enterobactin biosynthesis	0.078125	0.842399	-0.247424	MJ	16
GDP D glycero alpha D manno heptose biosynthesis	0.078125	0.889654	-0.168683	MJ	16
L rhamnose degradation I	0.0546875	0.877703	-0.188194	MJ	16
methyl ketone biosynthesis	0.0390625	0.865057	-0.209133	MJ	16
methylaspartate cycle	0.078125	0.929601	-0.105317	MJ	16
mevalonate pathway I	0.078125	0.849603	-0.235139	MJ	16
mono trans poly cis decaprenyl phosphate biosynthesis	0.078125	0.884242	-0.177487	MJ	16
sucrose degradation II sucrose synthase	0.0234375	0.625399	-0.677151	MJ	24
sucrose degradation II sucrose synthase	0.0390625	0.757787	-0.400136	MJ	16
superpathway of beta D glucuronide and D glucuronate degradation	0.078125	0.909777	-0.136414	MJ	16
superpathway of chorismate metabolism	0.0546875	0.875567	-0.191711	MJ	16
superpathway of demethylmenaquinol 6 biosynthesis I	0.078125	0.907434	-0.140136	MJ	16
superpathway of geranylgeranyldiphosphate biosynthesis I via mevalonate	0.078125	0.872514	-0.19675	MJ	16
superpathway of glycerol degradation to 1 3 propanediol	0.0346106	0.720277	-0.473377	MJ	16
superpathway of heme biosynthesis from glycine	0.078125	0.896795	-0.15715	MJ	16
superpathway of menaquinol 10 biosynthesis	0.0390625	0.88658	-0.173678	MJ	16
superpathway of menaquinol 11 biosynthesis	0.0390625	0.879885	-0.184613	MJ	16
superpathway of menaquinol 12 biosynthesis	0.078125	0.894751	-0.160441	MJ	16
superpathway of menaquinol 6 biosynthesis I	0.0546875	0.892009	-0.164871	MJ	16
superpathway of menaquinol 8 biosynthesis I	0.0546875	0.894009	-0.161639	MJ	16
superpathway of menaquinol 9 biosynthesis	0.0390625	0.86444	-0.210162	MJ	16
superpathway of N acetylglucosamine N acetylmannosamine and N acetylneuraminate degradation	0.0234375	0.859005	-0.219262	MJ	16
superpathway of N acetylneuraminate degradation	0.0546875	0.88177	-0.181526	MJ	16
superpathway of phylloquinol biosynthesis	0.0546875	0.867662	-0.204795	MJ	16
superpathway of thiamin diphosphate biosynthesis I	0.078125	0.89099	-0.16652	MJ	16
thiazole biosynthesis II Bacillus	0.078125	0.891242	-0.166111	MJ	16
X1 4 dihydroxy 2 naphthoate biosynthesis I	0.0390625	0.861769	-0.214626	MJ	16
X1 4 dihydroxy 6 naphthoate biosynthesis II	0.078125	0.867785	-0.20459	MJ	16
X4 coumarate degradation anaerobic	0.078125	0.850178	-0.234163	MJ	16
X4 deoxy L threo hex 4 enopyranuronate degradation	0.078125	0.87914	-0.185835	MJ	16
chorismate biosynthesis II archaea	0.0591721	2.25936	1.17591	rVOC	24
glycerol degradation to butanol	0.078125	0.861006	-0.215905	rVOC	24
nitrifier denitrification	0.0390625	0.753599	-0.408131	rVOC	24
p cymene degradation	0.078125	402.953	8.65447	rVOC	16
peptidoglycan biosynthesis V beta lactam resistance	0.0078125	0.694762	-0.525409	rVOC	24
starch degradation III	0.0591721	0.664655	-0.589323	rVOC	16
superpathway of L threonine metabolism	0.0360317	2.71578	1.44137	rVOC	24
superpathway of lipopolysaccharide biosynthesis	0.0591721	2.56709	1.36013	rVOC	24

## Sheet: Table 9_Plant_Growth_rVOC
lme(log(Area.cm2.) ~ Treatments * Days + I(Days^2), random = ~ 1 | Replicates/Treatments, data=dat1, method="ML", control=(msMaxIter=100))	Value	SE	DF	t value	p value
(Intercept)	-1.92	0.07	53	-28.29	0
Treatments-rVOCs	-0.01	0.08	3	-0.16	0.88
Days	0.44	0.01	53	34.81	0
I(Days^2)	-0.01	0	53	-20.07	0
Treatments-rVOCs:Days	0.02	0.01	53	3.06	0
Contrasts
Days	% change in leaf area (compared to soil-VOC biofilms)	SE	DF	t ratio	p value
1	0%	0.08	3	0.05	0.96
3	4%	0.08	3	0.55	0.62
6	10%	0.07	3	1.4	0.26
8	14%	0.07	3	2	0.14
10	18%	0.08	3	2.55	0.08
13	24%	0.09	3	3.19	0.05
15	29%	0.09	3	3.47	0.04
16	31%	0.1	3	3.57	0.04

## Sheet: Table 10_Plant_Growth_MeJA
lme(log(Avg_leaf_area) ~ Treatment * Day + I(Day^2), random = ~ 1 | Replicate/Treatment, data=mj2, method="ML", control=(msMaxIter=100))	Value	SE	DF	t value	p value
(Intercept)	-2.58	0.12	53.00	-21.82	0.00
Treatment-MeJA-biofilm	0.31	0.07	3.00	4.77	0.02
Day	0.35	0.01	53.00	25.23	0.00
I(Day^2)	-0.01	0.00	53.00	-10.14	0.00
Treatment-MeJA-biofilm:Day	-0.01	0.01	53.00	-1.72	0.09
Contrasts
Day	% change in leaf area (compared to soil-VOC biofilms)	SE	DF	t ratio	p value
1	35%	0.08	3.00	5.02	0.02
3	33%	0.07	3.00	5.61	0.01
6	28%	0.05	3.00	6.57	0.01
8	25%	0.04	3.00	6.81	0.01
10	23%	0.04	3.00	6.15	0.01
13	19%	0.05	3.00	4.16	0.03
15	16%	0.06	3.00	2.99	0.06
16	15%	0.06	3.00	2.52	0.09

[truncated: 2 more sheets: Table 11_Resources, Table 12_Pvalues]
