# Supplementary material for: Volatile methyl jasmonate from roots triggers host-beneficial soil microbiome biofilms
Source: Nat Chem Biol. 2023 Nov 13;20(4):473–83. doi: 10.1038/s41589-023-01462-8 (PMC10972745; doi:10.1038/s41589-023-01462-8)
Supplement: Supplementary file 3 — Dyanamic push–pull system, Syto9 live imaging and Sypro live imaging. [file 41589_2023_1462_MOESM3_ESM.zip]

Archive with 3 entries (3 files):
- Movies/Movie 1 Dynamic Push_Pull System.avi
- Movies/Movie 2_syto9_live_imaging.avi
- Movies/Movie 3_sypro_live_imaging.avi
