# Supplementary material for: Volatile methyl jasmonate from roots triggers host-beneficial soil microbiome biofilms
Source: Nat Chem Biol. 2023 Nov 13;20(4):473–83. doi: 10.1038/s41589-023-01462-8 (PMC10972745; doi:10.1038/s41589-023-01462-8)
Supplement: Supplementary file 4 — Statistical source data. [file 41589_2023_1462_MOESM4_ESM.xlsx]

## Sheet: Figure 1c
Treatment	Absorbance
No Plant VOCs	0.4879
No Plant VOCs	0.904
No Plant VOCs	0.6669
No Plant VOCs	0.7319
No Plant VOCs	0.4465
No Plant VOCs	0.5641
No Plant VOCs	0.4946
No Plant VOCs	0.4285
No Plant VOCs	0.6775
Plant VOCs	0.7597
Plant VOCs	0.9967
Plant VOCs	0.9761
Plant VOCs	0.9905
Plant VOCs	0.7156
Plant VOCs	0.6412
Plant VOCs	0.5654

## Sheet: Figure 1e
Treatment	Normalized Absorbance
Soil VOCs	0.86148
Soil VOCs	0.673588
Soil VOCs	0.835915
Soil VOCs	0.866663
Soil VOCs	0.75377
Soil VOCs	1.00011
Soil VOCs	0.778978
Soil VOCs	0.705317
Plant rVOCs	0.850875
Plant rVOCs	1
Plant rVOCs	1
Plant rVOCs	0.989265
Plant rVOCs	0.904678
Plant rVOCs	0.810823
Plant rVOCs	0.956915
Plant rVOCs	0.805856

## Sheet: Figure 1f
VOCs	Absorbance	Setup	Experiment
Nicotiana Roots	0.351142	A	Nicotiana
Soil	0.3253	A	Nicotiana
Nicotiana Roots	0.356692	B	Nicotiana
Soil	0.307717	B	Nicotiana
Nicotiana Roots	0.40295	C	Nicotiana
Soil	0.360392	C	Nicotiana
Soil	0.84725	A	Tomato
Tomato Roots	0.879	A	Tomato
Soil	0.3751	B	Tomato
Tomato Roots	0.44435	B	Tomato
Soil	0.46635	C	Tomato
Tomato Roots	0.50805	C	Tomato
Soil	1.18724	A	Rice
Rice Roots	1.42562	A	Rice
Soil	0.443417	B	Rice
Rice Roots	0.5486	B	Rice
Soil	0.608692	C	Rice
Rice Roots	0.697958	C	Rice
Soil	0.659517	D	Rice
Rice Roots	0.700675	D	Rice
Soil	0.673075	E	Rice
Rice Roots	0.692692	E	Rice
Fern Roots	0.744858	A	Fern
Soil	0.596592	A	Fern
Fern Roots	0.628392	B	Fern
Soil	0.598808	B	Fern
Fern Roots	0.61495	C	Fern
Soil	0.541775	C	Fern
Fern Roots	0.699337	D	Fern
Soil	0.623158	D	Fern
Fern Roots	0.650903	E	Fern
Soil	0.644303	E	Fern
