# Supplementary material for: Volatile methyl jasmonate from roots triggers host-beneficial soil microbiome biofilms
Source: Nat Chem Biol. 2023 Nov 13;20(4):473–83. doi: 10.1038/s41589-023-01462-8 (PMC10972745; doi:10.1038/s41589-023-01462-8)
Supplement: Supplementary file 5 — Statistical source data. [file 41589_2023_1462_MOESM5_ESM.xlsx]

## Sheet: Figure 2b
Genotype	Absorbance	Class
cyp83a1	0.4887	Glucosinolate
cyp83a1	0.0659	Glucosinolate
cyp83a1	0.6827	Glucosinolate
cyp83b1	0.548	Glucosinolate
cyp83b1	0.7014	Glucosinolate
fps1	0.6762	Homoterpenes
fps1	0.7588	Homoterpenes
fps1	0.251383	Homoterpenes
fps1	0	Homoterpenes
fps1	0.251128	Homoterpenes
ggpps	0.6726	Terpenoids
ggpps	0.7448	Terpenoids
ggpps	0.5219	Terpenoids
hpl	0.4936	Oxylipins
hpl	0.3588	Oxylipins
hpl	0.3326	Oxylipins
hpl	0.5893	Oxylipins
jmt	0.1956	Oxylipins
jmt	0.1763	Oxylipins
jmt	0.2425	Oxylipins
jmt	0.1266	Oxylipins
jmt	0.91	Oxylipins
lox1	0.581	Oxylipins
lox1	0.3909	Oxylipins
lox1	0.7594	Oxylipins
lox1	0.1784	Oxylipins
lox1	0.2152	Oxylipins
No PVLs	0.1981	None
No PVLs	0.23	None
No PVLs	0.2891	None
No PVLs	0.0834	None
No PVLs	0.0745	None
No PVLs	0.064	None
No PVLs	0.0894	None
No PVLs	0.066	None
No PVLs	0.2294	None
No PVLs	0.0642	None
No PVLs	0.1285	None
No PVLs	0.1752	None
pal1	0.152413	Benzenoids
pal1	0.618586	Benzenoids
pal1	0.405923	Benzenoids
pal1	0.186197	Benzenoids
tgg1	0.7793	Isothiocynates
tgg1	0.8706	Isothiocynates
tgg1	0.657	Isothiocynates
tgg1	0.5404	Isothiocynates
tgg1	0.4125	Isothiocynates
tgg1	1.0053	Isothiocynates
tgg1	0.1414	Isothiocynates
tgg1	0.913	Isothiocynates
tgg1	0.5817	Isothiocynates
tgg2	0.2193	Isothiocynates
tgg2	0.2822	Isothiocynates
tgg2	0.1822	Isothiocynates
tgg2	0.8828	Isothiocynates
tgg2	0.7669	Isothiocynates
tps4	0.741	Terpenoids
tps4	0.5815	Terpenoids
tps4	0.6683	Terpenoids
WT PVLs	0.8752	All
WT PVLs	0.8647	All
WT PVLs	0.5728	All
WT PVLs	0.5624	All
WT PVLs	0.7247	All
WT PVLs	0.5484	All
WT PVLs	0.6915	All
WT PVLs	0.6208	All
WT PVLs	0.7967	All
WT PVLs	0.6516	All
WT PVLs	0.5236	All
WT PVLs	0.2587	All
WT PVLs	0.931	All
WT PVLs	0.63232	All
WT PVLs	0.912944	All
WT PVLs	1	All

## Sheet: Figure 2c
rVOCs	Absorbance	Setup	Mutant	Normalized Absorbance
gpps	0.264125	A	gpps	1
WT	0.248875	A	gpps	0.636905
gpps	0.2435	B	gpps	0.706019
WT	0.259375	B	gpps	1
gpps	0.271625	C	gpps	1
WT	0.253375	C	gpps	0.792319
gpps	0.3075	D	gpps	0.764423
WT	0.34425	D	gpps	1
ggpps	0.163067	A	ggpps	0.0167455
WT	0.160058	A	ggpps	0
ggpps	0.155875	B	ggpps	0
WT	0.197425	B	ggpps	0.513016
ggpps	0.164533	C	ggpps	0
WT	0.176233	C	ggpps	0.0834373
ggpps	0.6253	D	ggpps	1
WT	0.556425	D	ggpps	0.573212
pal1	0.561221	A	pal1	0.95475
WT	0.573394	A	pal1	1
pal1	0.483106	B	pal1	1
WT	0.455729	B	pal1	0.882996
pal1	0.59637	C	pal1	0.707753
WT	0.620514	C	pal1	0.773231
pal1	0.410139	D	pal1	0.161459
WT	0.427994	D	pal1	0.189655
hpl1	0.518992	A	hpl1	0.776928
WT	0.579742	A	hpl1	1
hpl1	0.501692	B	hpl1	0.882469
WT	0.524492	B	hpl1	1
hpl1	0.526708	C	hpl1	0.816771
WT	0.568808	C	hpl1	1
hpl1	0.477725	D	hpl1	0.353201
WT	0.5545	D	hpl1	1
lox1	0.496025	A	lox1	0.406541
WT	0.54305	A	lox1	0.494888
lox1	0.461658	B	lox1	0.302012
WT	0.539092	B	lox1	0.44463
lox1	0.395817	C	lox1	0.307104
WT	0.439433	C	lox1	0.404262
lox1	0.62905	D	lox1	0.720098
WT	0.67132	D	lox1	0.879187
jmt	0.181875	A	jmt	0.196634
WT	0.2271	A	jmt	0.420493
jmt	0.1966	B	jmt	0.313781
WT	0.2026	B	jmt	0.34188
jmt	0.216625	C	jmt	0.404578
WT	0.2345	C	jmt	0.487227
jmt	0.1982	D	jmt	0.0500691
WT	0.233125	D	jmt	0.198576
jmt	0.353325	E	jmt	0
WT	0.464	E	jmt	0.179967
jmt	0.41495	F	jmt	0.11601
WT	0.51525	F	jmt	0.329119
jmt	0.46595	G	jmt	0.147563
WT	0.427425	G	jmt	0
jmt	0.492561	H	jmt	0.242621
WT	0.641977	H	jmt	0.885393
jmt	0.639633	I	jmt	0.343956
WT	1.182	I	jmt	1
jmt	0.6708	J	jmt	0.831617
WT	0.810933	J	jmt	1
jmt	0.6531	K	jmt	0.845696
WT	0.586933	K	jmt	1
