# Supplementary material for: Volatile methyl jasmonate from roots triggers host-beneficial soil microbiome biofilms
Source: Nat Chem Biol. 2023 Nov 13;20(4):473–83. doi: 10.1038/s41589-023-01462-8 (PMC10972745; doi:10.1038/s41589-023-01462-8)
Supplement: Supplementary file 6 — Statistical source data. [file 41589_2023_1462_MOESM6_ESM.xlsx]

## Sheet: Fig 3b
Sample	MJ ion intensity
jmt	ND
jmt	ND
jmt	6813.76
jmt	8171.27
Soil	1996.21
Soil	20850.5
Soil	ND
Soil	ND
Soil	4093.96
WT	50061.4
WT	82216.8
WT	135220
WT	18874.5

## Sheet: Fig 3c
VOCs	Absorbance	Set	MeJA concentration
Soil	0.4355	A	5 µmoles
Soil	0.2776	A	5 µmoles
Soil	0.4108	A	5 µmoles
Soil	0.5375	A	5 µmoles
Soil	0.4541	A	5 µmoles
Soil	0.4792	A	5 µmoles
Soil	0.3833	A	5 µmoles
Soil	0.3374	A	5 µmoles
MeJA-Spiked Soil	0.32	A	5 µmoles
MeJA-Spiked Soil	0.3446	A	5 µmoles
MeJA-Spiked Soil	0.3884	A	5 µmoles
MeJA-Spiked Soil	0.4338	A	5 µmoles
MeJA-Spiked Soil	0.4982	A	5 µmoles
MeJA-Spiked Soil	0.4312	A	5 µmoles
MeJA-Spiked Soil	0.4339	A	5 µmoles
MeJA-Spiked Soil	0.4594	A	5 µmoles
Soil	0.3399	B	5 µmoles
Soil	0.2758	B	5 µmoles
Soil	0.3017	B	5 µmoles
Soil	0.3503	B	5 µmoles
Soil	0.3676	B	5 µmoles
Soil	0.3065	B	5 µmoles
Soil	0.2995	B	5 µmoles
Soil	0.3357	B	5 µmoles
MeJA-Spiked Soil	0.3602	B	5 µmoles
MeJA-Spiked Soil	0.3589	B	5 µmoles
MeJA-Spiked Soil	0.3301	B	5 µmoles
MeJA-Spiked Soil	0.3027	B	5 µmoles
MeJA-Spiked Soil	0.4369	B	5 µmoles
MeJA-Spiked Soil	0.4226	B	5 µmoles
MeJA-Spiked Soil	0.4062	B	5 µmoles
MeJA-Spiked Soil	0.2686	B	5 µmoles
Soil	0.3494	C	5 µmoles
Soil	0.2675	C	5 µmoles
Soil	0.2657	C	5 µmoles
Soil	0.3012	C	5 µmoles
Soil	0.3039	C	5 µmoles
Soil	0.3114	C	5 µmoles
Soil	0.3316	C	5 µmoles
Soil	0.3235	C	5 µmoles
MeJA-Spiked Soil	0.3069	C	5 µmoles
MeJA-Spiked Soil	0.336	C	5 µmoles
MeJA-Spiked Soil	0.3641	C	5 µmoles
MeJA-Spiked Soil	0.3356	C	5 µmoles
MeJA-Spiked Soil	0.3423	C	5 µmoles
MeJA-Spiked Soil	0.3491	C	5 µmoles
MeJA-Spiked Soil	0.3327	C	5 µmoles
MeJA-Spiked Soil	0.3016	C	5 µmoles
Soil	0.3158	D	5 µmoles
Soil	0.3158	D	5 µmoles
Soil	0.3407	D	5 µmoles
Soil	0.3317	D	5 µmoles
Soil	0.2952	D	5 µmoles
Soil	0.3037	D	5 µmoles
Soil	0.3397	D	5 µmoles
Soil	0.3437	D	5 µmoles
MeJA-Spiked Soil	0.3547	D	5 µmoles
MeJA-Spiked Soil	0.3009	D	5 µmoles
MeJA-Spiked Soil	0.3647	D	5 µmoles
MeJA-Spiked Soil	0.3652	D	5 µmoles
MeJA-Spiked Soil	0.3792	D	5 µmoles
MeJA-Spiked Soil	0.3092	D	5 µmoles
MeJA-Spiked Soil	0.3734	D	5 µmoles
MeJA-Spiked Soil	0.3269	D	5 µmoles
Soil	0.4243	A	25 µmoles
Soil	0.3527	A	25 µmoles
Soil	0.4126	A	25 µmoles
Soil	0.3005	A	25 µmoles
Soil	0.3311	A	25 µmoles
Soil	0.5266	A	25 µmoles
Soil	0.4574	A	25 µmoles
Soil	0.3857	A	25 µmoles
MeJA-Spiked Soil	0.3933	A	25 µmoles
MeJA-Spiked Soil	0.5037	A	25 µmoles
MeJA-Spiked Soil	0.4151	A	25 µmoles
MeJA-Spiked Soil	0.434	A	25 µmoles
MeJA-Spiked Soil	0.5371	A	25 µmoles
MeJA-Spiked Soil	0.4234	A	25 µmoles
MeJA-Spiked Soil	0.4451	A	25 µmoles
MeJA-Spiked Soil	0.4676	A	25 µmoles
Soil	0.3291	B	25 µmoles
Soil	0.3765	B	25 µmoles
Soil	0.4082	B	25 µmoles
Soil	0.3375	B	25 µmoles
Soil	0.3015	B	25 µmoles
Soil	0.3994	B	25 µmoles
Soil	0.3687	B	25 µmoles
Soil	0.4029	B	25 µmoles
MeJA-Spiked Soil	0.3954	B	25 µmoles
MeJA-Spiked Soil	0.339	B	25 µmoles
MeJA-Spiked Soil	0.3544	B	25 µmoles
MeJA-Spiked Soil	0.332	B	25 µmoles
MeJA-Spiked Soil	0.3719	B	25 µmoles
MeJA-Spiked Soil	0.3756	B	25 µmoles
MeJA-Spiked Soil	0.394	B	25 µmoles
MeJA-Spiked Soil	0.4319	B	25 µmoles
Soil	0.345	C	25 µmoles
Soil	0.3648	C	25 µmoles
Soil	0.3158	C	25 µmoles
Soil	0.3195	C	25 µmoles
Soil	0.3825	C	25 µmoles
Soil	0.3668	C	25 µmoles
Soil	0.4268	C	25 µmoles
Soil	0.3888	C	25 µmoles
MeJA-Spiked Soil	0.3407	C	25 µmoles
MeJA-Spiked Soil	0.3698	C	25 µmoles
MeJA-Spiked Soil	0.398	C	25 µmoles
MeJA-Spiked Soil	0.428	C	25 µmoles
MeJA-Spiked Soil	0.3364	C	25 µmoles
MeJA-Spiked Soil	0.4392	C	25 µmoles
MeJA-Spiked Soil	0.3846	C	25 µmoles
MeJA-Spiked Soil	0.527	C	25 µmoles
Soil	0.335	D	25 µmoles
Soil	0.2991	D	25 µmoles
Soil	0.2567	D	25 µmoles
Soil	0.3611	D	25 µmoles
Soil	0.2961	D	25 µmoles
Soil	0.2468	D	25 µmoles
Soil	0.3041	D	25 µmoles
Soil	0.3079	D	25 µmoles
MeJA-Spiked Soil	0.3796	D	25 µmoles
MeJA-Spiked Soil	0.3281	D	25 µmoles
MeJA-Spiked Soil	0.2889	D	25 µmoles
MeJA-Spiked Soil	0.3184	D	25 µmoles
MeJA-Spiked Soil	0.299	D	25 µmoles
MeJA-Spiked Soil	0.3386	D	25 µmoles
MeJA-Spiked Soil	0.411	D	25 µmoles
MeJA-Spiked Soil	0.353	D	25 µmoles
Soil	0.4606	A	50 µmoles
Soil	0.4727	A	50 µmoles
Soil	0.5341	A	50 µmoles
Soil	0.3955	A	50 µmoles
Soil	0.4826	A	50 µmoles
Soil	0.4749	A	50 µmoles
Soil	0.5413	A	50 µmoles
MeJA-Spiked Soil	0.3875	A	50 µmoles
MeJA-Spiked Soil	0.2911	A	50 µmoles
MeJA-Spiked Soil	0.2874	A	50 µmoles
MeJA-Spiked Soil	0.4768	A	50 µmoles
MeJA-Spiked Soil	0.4307	A	50 µmoles
MeJA-Spiked Soil	0.501	A	50 µmoles
MeJA-Spiked Soil	0.476	A	50 µmoles
MeJA-Spiked Soil	0.3117	A	50 µmoles
Soil	0.4814	B	50 µmoles
Soil	0.451	B	50 µmoles
Soil	0.4061	B	50 µmoles
Soil	0.4928	B	50 µmoles
Soil	0.3674	B	50 µmoles
Soil	0.4494	B	50 µmoles
Soil	0.4598	B	50 µmoles
Soil	0.4762	B	50 µmoles
MeJA-Spiked Soil	0.5254	B	50 µmoles
MeJA-Spiked Soil	0.4085	B	50 µmoles
MeJA-Spiked Soil	0.2688	B	50 µmoles
MeJA-Spiked Soil	0.3426	B	50 µmoles
MeJA-Spiked Soil	0.3773	B	50 µmoles
MeJA-Spiked Soil	0.3645	B	50 µmoles
MeJA-Spiked Soil	0.3178	B	50 µmoles
MeJA-Spiked Soil	0.3078	B	50 µmoles
Soil	0.4316	C	50 µmoles
Soil	0.3747	C	50 µmoles
Soil	0.3289	C	50 µmoles
Soil	0.3964	C	50 µmoles
Soil	0.3138	C	50 µmoles
Soil	0.2774	C	50 µmoles
Soil	0.445	C	50 µmoles
Soil	0.2973	C	50 µmoles
MeJA-Spiked Soil	0.4022	C	50 µmoles
MeJA-Spiked Soil	0.4093	C	50 µmoles
MeJA-Spiked Soil	0.2868	C	50 µmoles
MeJA-Spiked Soil	0.3571	C	50 µmoles
MeJA-Spiked Soil	0.3221	C	50 µmoles
MeJA-Spiked Soil	0.4473	C	50 µmoles
MeJA-Spiked Soil	0.3695	C	50 µmoles
MeJA-Spiked Soil	0.3866	C	50 µmoles
Soil	0.2723	D	50 µmoles
Soil	0.2244	D	50 µmoles
Soil	0.2291	D	50 µmoles
Soil	0.284	D	50 µmoles
Soil	0.2349	D	50 µmoles
Soil	0.2381	D	50 µmoles
Soil	0.2001	D	50 µmoles
Soil	0.2527	D	50 µmoles
MeJA-Spiked Soil	0.253	D	50 µmoles
MeJA-Spiked Soil	0.3418	D	50 µmoles
MeJA-Spiked Soil	0.2751	D	50 µmoles
MeJA-Spiked Soil	0.3242	D	50 µmoles
MeJA-Spiked Soil	0.3371	D	50 µmoles
MeJA-Spiked Soil	0.2632	D	50 µmoles
MeJA-Spiked Soil	0.3424	D	50 µmoles
MeJA-Spiked Soil	0.3711	D	50 µmoles

## Sheet: Fig 3f
Position	Treatment	Hours	Replicate	Frame	Biovolume
1	0	0.5	1	1	4903.58
1	0	1	1	2	4455.15
1	0	1.5	1	3	1788.14
1	0	2	1	4	4709.98
1	0	2.5	1	5	4502.16
1	0	3	1	6	5045.16
1	0	3.5	1	7	5845.25
1	0	4	1	8	6400.27
1	0	4.5	1	9	6680.49
1	0	5	1	10	7173.6
1	0	5.5	1	11	7773.47
1	0	6	1	12	8299.55
1	0	6.5	1	13	9004.89
1	0	7	1	14	9457.78
1	0	7.5	1	15	9175.24
1	0	8	1	16	9806.3
1	0	8.5	1	17	9710.35
1	0	9	1	18	9549.75
1	0	9.5	1	19	9660.02
1	0	10	1	20	10800.6
1	0	10.5	1	21	10770.8
1	0	11	1	22	10611.1
1	0	11.5	1	23	10572.2
1	0	12	1	24	11273.8
1	0	12.5	1	25	10993.4
1	0	13	1	26	11554.3
1	0	13.5	1	27	12422.9
1	0	14	1	28	12322.2
1	0	14.5	1	29	13618.5
1	0	15	1	30	13180.6
1	0	15.5	1	31	13414.2
1	0	16	1	32	14038.6
1	0	16.5	1	33	13491.9
1	0	17	1	34	13013.3
1	0	17.5	1	35	13624.7
1	0	18	1	36	13549.5
1	0	18.5	1	37	13340.7
1	0	19	1	38	13711.1
1	0	19.5	1	39	13470.8
1	0	20	1	40	14084.9
1	0	20.5	1	41	14900.3
1	0	21	1	42	14438.3
1	0	21.5	1	43	15133.5
1	0	22	1	44	15471.1
1	0	22.5	1	45	14952.4
1	0	23	1	46	16166.9
1	0	23.5	1	47	15614.8
1	0	24	1	48	14391.3
4	0	0.5	2	1	2350.3
4	0	1	2	2	1859.33
4	0	1.5	2	3	1743.04
4	0	2	2	4	5177.58
4	0	2.5	2	5	4795.38
4	0	3	2	6	6086.57
4	0	3.5	2	7	6769.68
4	0	4	2	8	7048.42
4	0	4.5	2	9	7913.98
4	0	5	2	10	7652.47
4	0	5.5	2	11	8435.22
4	0	6	2	12	8879.74
4	0	6.5	2	13	8993.16
4	0	7	2	14	9772.75
4	0	7.5	2	15	10019.9
4	0	8	2	16	10152.1
4	0	8.5	2	17	10300
4	0	9	2	18	10784.8
4	0	9.5	2	19	9965.82
4	0	10	2	20	10524
4	0	10.5	2	21	10309.7
4	0	11	2	22	9872.66
4	0	11.5	2	23	10929.4
4	0	12	2	24	10231.8
4	0	12.5	2	25	10390.2
4	0	13	2	26	10782.1
4	0	13.5	2	27	10452.8
4	0	14	2	28	11361.2
4	0	14.5	2	29	10528.5
4	0	15	2	30	10736.5
4	0	15.5	2	31	10326.5
4	0	16	2	32	10721.7
4	0	16.5	2	33	11295
4	0	17	2	34	10408.5
4	0	17.5	2	35	11565
4	0	18	2	36	11875.3
4	0	18.5	2	37	11876.6
4	0	19	2	38	11332.1
4	0	19.5	2	39	11706.2
4	0	20	2	40	10919.5
4	0	20.5	2	41	10890.8
4	0	21	2	42	10969.8
4	0	21.5	2	43	11511.9
4	0	22	2	44	11648.7
4	0	22.5	2	45	11614.8
4	0	23	2	46	11714.2
4	0	23.5	2	47	12068.8
4	0	24	2	48	10444.3
7	0	0.5	3	1	330.36
7	0	1	3	2	1090.42
7	0	1.5	3	3	4617.92
7	0	2	3	4	5031.59
7	0	2.5	3	5	6001.44
7	0	3	3	6	5723.31
7	0	3.5	3	7	5570.26
7	0	4	3	8	6776.57
7	0	4.5	3	9	7609.46
7	0	5	3	10	7932.1
7	0	5.5	3	11	9350.25
7	0	6	3	12	9553.9
7	0	6.5	3	13	10625.7
7	0	7	3	14	10414.3
7	0	7.5	3	15	11005.6
7	0	8	3	16	11388.2
7	0	8.5	3	17	11755.3
7	0	9	3	18	12475
7	0	9.5	3	19	13112.9
7	0	10	3	20	13189.1
7	0	10.5	3	21	13289.9
7	0	11	3	22	12261.7
7	0	11.5	3	23	12228.8
7	0	12	3	24	12331.6
7	0	12.5	3	25	12637.5
7	0	13	3	26	13744.2
7	0	13.5	3	27	13212.9
7	0	14	3	28	13561.1
7	0	14.5	3	29	14493.2
7	0	15	3	30	13918.3
7	0	15.5	3	31	15034.2
7	0	16	3	32	14083.5
7	0	16.5	3	33	13764
7	0	17	3	34	14848.4
7	0	17.5	3	35	14100.7
7	0	18	3	36	14774.7
7	0	18.5	3	37	14364.4
7	0	19	3	38	14211.2
7	0	19.5	3	39	14268.4
7	0	20	3	40	14582.8
7	0	20.5	3	41	14694.8
7	0	21	3	42	14557.5
7	0	21.5	3	43	14990.4
7	0	22	3	44	14660.5
7	0	22.5	3	45	14137.1
7	0	23	3	46	16082.9
7	0	23.5	3	47	15668.7
7	0	24	3	48	13607.4
10	0	0.5	4	1	2197.58
10	0	1	4	2	4281.99
10	0	1.5	4	3	4341.9
10	0	2	4	4	4708.23
10	0	2.5	4	5	4511.08
10	0	3	4	6	4992.47
10	0	3.5	4	7	5524.4
10	0	4	4	8	6248.47
10	0	4.5	4	9	6745.85
10	0	5	4	10	6997.63
10	0	5.5	4	11	7480.96
10	0	6	4	12	8032.25
10	0	6.5	4	13	8900.72
10	0	7	4	14	9078.97
10	0	7.5	4	15	8984.84
10	0	8	4	16	9554.2
10	0	8.5	4	17	9802.27
10	0	9	4	18	9796.04
10	0	9.5	4	19	9548.54
10	0	10	4	20	9592.14
10	0	10.5	4	21	9574.4
10	0	11	4	22	9800.73
10	0	11.5	4	23	10069.3
10	0	12	4	24	10347.3
10	0	12.5	4	25	10299.9
10	0	13	4	26	10599
10	0	13.5	4	27	11037.9
10	0	14	4	28	10830.9
10	0	14.5	4	29	11040.3
10	0	15	4	30	10827
10	0	15.5	4	31	11391.4
10	0	16	4	32	11226
10	0	16.5	4	33	11566.7
10	0	17	4	34	11245.9
10	0	17.5	4	35	10932.7
10	0	18	4	36	10576.9
10	0	18.5	4	37	11582.9
10	0	19	4	38	10827.1
10	0	19.5	4	39	9859.87
10	0	20	4	40	10532.7
10	0	20.5	4	41	10500.1
10	0	21	4	42	10362.3
10	0	21.5	4	43	9853.51
10	0	22	4	44	11105.2
10	0	22.5	4	45	10328.9
10	0	23	4	46	10960.4
10	0	23.5	4	47	10641.6
10	0	24	4	48	9751.33
17	0	0.5	5	1	4260.52
17	0	1	5	2	2952.77
17	0	1.5	5	3	4590.7
17	0	2	5	4	5753.89
17	0	2.5	5	5	4880.7
17	0	3	5	6	5560.98
17	0	3.5	5	7	6085.34
17	0	4	5	8	6539.21
17	0	4.5	5	9	7587.2
17	0	5	5	10	9202.95
17	0	5.5	5	11	9921.77
17	0	6	5	12	10210
17	0	6.5	5	13	10935.6
17	0	7	5	14	11938.8
17	0	7.5	5	15	11707.3
17	0	8	5	16	12402.9
17	0	8.5	5	17	12887.2
17	0	9	5	18	12579.5
17	0	9.5	5	19	13170.8
17	0	10	5	20	13086.3
17	0	10.5	5	21	14346.1
17	0	11	5	22	13838.2
17	0	11.5	5	23	14723.9
17	0	12	5	24	14585.4
17	0	12.5	5	25	14436.6
17	0	13	5	26	15843.8
17	0	13.5	5	27	15992.1
17	0	14	5	28	15314.8
17	0	14.5	5	29	15473.5
17	0	15	5	30	15641.7
17	0	15.5	5	31	16309.7
17	0	16	5	32	15791.6
17	0	16.5	5	33	16240.8
17	0	17	5	34	16878.7
17	0	17.5	5	35	16810.7
17	0	18	5	36	16689.5
17	0	18.5	5	37	16862.6
17	0	19	5	38	17350.1
17	0	19.5	5	39	17354.5
17	0	20	5	40	17622.1
17	0	20.5	5	41	19318.2
17	0	21	5	42	17651.9
17	0	21.5	5	43	18692.4
17	0	22	5	44	19296.6
17	0	22.5	5	45	19068.4
17	0	23	5	46	19534.2
17	0	23.5	5	47	20306.4
17	0	24	5	48	17644
2	5	0.5	1	1	6635.58
2	5	1	1	2	5726.35
2	5	1.5	1	3	6111.87
2	5	2	1	4	6051.16
2	5	2.5	1	5	5816.83
2	5	3	1	6	6892.94
2	5	3.5	1	7	7015.3
2	5	4	1	8	7304.83
2	5	4.5	1	9	8765
2	5	5	1	10	8848.69
2	5	5.5	1	11	10266.1
2	5	6	1	12	9824.54
2	5	6.5	1	13	11202
2	5	7	1	14	11363.5
2	5	7.5	1	15	12167.1
2	5	8	1	16	11436.3
2	5	8.5	1	17	12802.2
2	5	9	1	18	12291
2	5	9.5	1	19	12000.1
2	5	10	1	20	12857.4
2	5	10.5	1	21	13012
2	5	11	1	22	12384.5
2	5	11.5	1	23	12237
2	5	12	1	24	12552.6
2	5	12.5	1	25	13378.1
2	5	13	1	26	12540.6
2	5	13.5	1	27	13200.8
2	5	14	1	28	13403
2	5	14.5	1	29	12766.1
2	5	15	1	30	13310.5
2	5	15.5	1	31	13703.8
2	5	16	1	32	14123.4
2	5	16.5	1	33	13684.3
2	5	17	1	34	13933.2
2	5	17.5	1	35	13400.3
2	5	18	1	36	13767.8
2	5	18.5	1	37	14970.9
2	5	19	1	38	13982.4
2	5	19.5	1	39	13595.6
2	5	20	1	40	13958.8
2	5	20.5	1	41	13783
2	5	21	1	42	14293.6
2	5	21.5	1	43	13171.1
2	5	22	1	44	13943.8
2	5	22.5	1	45	13649.3
2	5	23	1	46	14105.6
2	5	23.5	1	47	14558.3
2	5	24	1	48	12916.2
3	5	0.5	2	1	1801.25
3	5	1	2	2	1186.14
3	5	1.5	2	3	1128.27
3	5	2	2	4	2962.26
3	5	2.5	2	5	4536.33
3	5	3	2	6	5113.21
3	5	3.5	2	7	4776.01
3	5	4	2	8	5289.41
3	5	4.5	2	9	6480.5
3	5	5	2	10	8288.15
3	5	5.5	2	11	8653.75
3	5	6	2	12	8425.7
3	5	6.5	2	13	8868.58
3	5	7	2	14	9192.47
3	5	7.5	2	15	9076.26
3	5	8	2	16	9054.66
3	5	8.5	2	17	8957.58
3	5	9	2	18	10231.4
3	5	9.5	2	19	10798.6
3	5	10	2	20	10557.2
3	5	10.5	2	21	11931.6
3	5	11	2	22	11160.7
3	5	11.5	2	23	11375
3	5	12	2	24	11990.1
3	5	12.5	2	25	12070.2
3	5	13	2	26	11822
3	5	13.5	2	27	12531.9
3	5	14	2	28	12610.5
3	5	14.5	2	29	12606
3	5	15	2	30	13841.9
3	5	15.5	2	31	13817.1
3	5	16	2	32	14153.5
3	5	16.5	2	33	15008.7
3	5	17	2	34	14653.7
3	5	17.5	2	35	14997.5
3	5	18	2	36	15531
3	5	18.5	2	37	15018.6
3	5	19	2	38	15371.6
3	5	19.5	2	39	15432
3	5	20	2	40	15492.9
3	5	20.5	2	41	16717
3	5	21	2	42	16686.3
3	5	21.5	2	43	15869.5
3	5	22	2	44	15979.4
3	5	22.5	2	45	17337.1
3	5	23	2	46	18211
3	5	23.5	2	47	17770.5
3	5	24	2	48	16319.3
15	5	0.5	3	1	2715.85
15	5	1	3	2	3485.43
15	5	1.5	3	3	3767.18
15	5	2	3	4	4781.52
15	5	2.5	3	5	4758.7
15	5	3	3	6	4515.64
15	5	3.5	3	7	5031.32
15	5	4	3	8	5644.1
15	5	4.5	3	9	6420.72
15	5	5	3	10	7439.71
15	5	5.5	3	11	8584.7
15	5	6	3	12	8990.07
15	5	6.5	3	13	9418.77
15	5	7	3	14	10329.1
15	5	7.5	3	15	10471.8
15	5	8	3	16	10854.6
15	5	8.5	3	17	10699.3
15	5	9	3	18	11733.8
15	5	9.5	3	19	11667.3
15	5	10	3	20	12054.6
15	5	10.5	3	21	11974
15	5	11	3	22	12537.9
15	5	11.5	3	23	12119.1
15	5	12	3	24	12408.5
15	5	12.5	3	25	12785.6
15	5	13	3	26	13704.6
15	5	13.5	3	27	13875.7
15	5	14	3	28	14179
15	5	14.5	3	29	14330.3
15	5	15	3	30	14507.6
15	5	15.5	3	31	14965
15	5	16	3	32	15243.8
15	5	16.5	3	33	15784.3
15	5	17	3	34	15273.5
15	5	17.5	3	35	15807.9
15	5	18	3	36	15283.7
15	5	18.5	3	37	15355.5
15	5	19	3	38	16264.9
15	5	19.5	3	39	16114.9
15	5	20	3	40	16002.5
15	5	20.5	3	41	16033.2
15	5	21	3	42	16733.1
15	5	21.5	3	43	17534.9
15	5	22	3	44	16304.7
15	5	22.5	3	45	16267.5
15	5	23	3	46	18416.6
15	5	23.5	3	47	17974.1
15	5	24	3	48	15390.2
18	5	0.5	4	1	5198.11
18	5	1	4	2	3015.32
18	5	1.5	4	3	4426.04
18	5	2	4	4	4529.33
18	5	2.5	4	5	5239.21
18	5	3	4	6	5915.23
18	5	3.5	4	7	6203.29
18	5	4	4	8	7094.42
18	5	4.5	4	9	7343.58
18	5	5	4	10	8263.2
18	5	5.5	4	11	8627.85
18	5	6	4	12	9546.5
18	5	6.5	4	13	10595.4
18	5	7	4	14	10660.5
18	5	7.5	4	15	11379.2
18	5	8	4	16	11382.4
18	5	8.5	4	17	11739.4
18	5	9	4	18	11448.2
18	5	9.5	4	19	12438.4
18	5	10	4	20	12216.6
18	5	10.5	4	21	12235.3
18	5	11	4	22	12394.3
18	5	11.5	4	23	11720.5
18	5	12	4	24	12690.6
18	5	12.5	4	25	13196.2
18	5	13	4	26	13075.6
18	5	13.5	4	27	13155.1
18	5	14	4	28	13995.7
18	5	14.5	4	29	13747.3
18	5	15	4	30	15469.3
18	5	15.5	4	31	15638.5
18	5	16	4	32	15950.7
18	5	16.5	4	33	14761.3
18	5	17	4	34	15354.8
18	5	17.5	4	35	15383
18	5	18	4	36	15621.9
18	5	18.5	4	37	15983.9
18	5	19	4	38	16324.4
18	5	19.5	4	39	16204.8
18	5	20	4	40	16254.1
18	5	20.5	4	41	15642.3
18	5	21	4	42	16525.5
18	5	21.5	4	43	16464.1
18	5	22	4	44	16899
18	5	22.5	4	45	16656.4
18	5	23	4	46	16674.9
18	5	23.5	4	47	16332.9
18	5	24	4	48	15600.4

## Sheet: Fig 3g
Position	Treatment	Hours	Frame	Biovolume
1	0	2.5	1	3172.56
1	0	3	2	3311.94
1	0	3.5	3	3497.86
1	0	4	4	3669
1	0	4.5	5	3722.96
1	0	5	6	3814.14
1	0	5.5	7	4003.8
1	0	6	8	3887.52
1	0	6.5	9	4247.63
1	0	7	10	4434.15
1	0	7.5	11	4491.82
1	0	8	12	4677.67
1	0	8.5	13	4689.31
1	0	9	14	4815.93
1	0	9.5	15	4992.89
1	0	10	16	4961.81
1	0	10.5	17	5090.22
1	0	11	18	5146.6
1	0	11.5	19	5209.54
1	0	12	20	5096.43
1	0	12.5	21	5449.45
1	0	13	22	5322.78
1	0	13.5	23	5193.77
1	0	14	24	5235.34
1	0	14.5	25	5253.96
1	0	15	26	5279.83
1	0	15.5	27	5278.26
1	0	16	28	5449.79
1	0	16.5	29	5444.85
1	0	17	30	5552.51
1	0	17.5	31	5676.29
1	0	18	32	5274.32
1	0	18.5	33	5512.55
1	0	19	34	5709.2
1	0	19.5	35	5559.79
1	0	20	36	5483.71
1	0	20.5	37	5399.1
1	0	21	38	5591.5
1	0	21.5	39	5311.25
1	0	22	40	5481.26
1	0	22.5	41	5405.21
1	0	23	42	5666.01
1	0	23.5	43	5511.29
1	0	24	44	5688.07
1	0	24.5	45	5301.7
1	0	25	46	5756.05
1	0	25.5	47	5297.43
4	0	2.5	1	5221.37
4	0	3	2	4845.55
4	0	3.5	3	5062.98
4	0	4	4	5337.58
4	0	4.5	5	5270.25
4	0	5	6	5600.35
4	0	5.5	7	5802.83
4	0	6	8	5793.12
4	0	6.5	9	5681.19
4	0	7	10	5917.98
4	0	7.5	11	6007.61
4	0	8	12	5937.78
4	0	8.5	13	6115.62
4	0	9	14	6556.81
4	0	9.5	15	6736.5
4	0	10	16	6479.05
4	0	10.5	17	6562.51
4	0	11	18	6759.08
4	0	11.5	19	6704.16
4	0	12	20	6926.7
4	0	12.5	21	7065.8
4	0	13	22	7330.26
4	0	13.5	23	6980.26
4	0	14	24	7049.88
4	0	14.5	25	6744.71
4	0	15	26	6885.99
4	0	15.5	27	6914.48
4	0	16	28	6888.16
4	0	16.5	29	7342.53
4	0	17	30	6796.89
4	0	17.5	31	6710.23
4	0	18	32	6481.65
4	0	18.5	33	6775.06
4	0	19	34	7144.99
4	0	19.5	35	6742.27
4	0	20	36	7144.57
4	0	20.5	37	6777.21
4	0	21	38	6893.01
4	0	21.5	39	6785.94
4	0	22	40	6936.94
4	0	22.5	41	6826.45
4	0	23	42	6877.75
4	0	23.5	43	6852.53
4	0	24	44	7199.26
4	0	24.5	45	7255.4
4	0	25	46	6626.54
4	0	25.5	47	6789.38
6	0	2.5	1	3490.55
6	0	3	2	3635.99
6	0	3.5	3	3643.94
6	0	4	4	4052.2
6	0	4.5	5	3990.84
6	0	5	6	4165.86
6	0	5.5	7	4436.09
6	0	6	8	4644.35
6	0	6.5	9	4680.99
6	0	7	10	4650.77
6	0	7.5	11	4525.94
6	0	8	12	4603.44
6	0	8.5	13	4770.77
6	0	9	14	4844.2
6	0	9.5	15	5174.07
6	0	10	16	5137.06
6	0	10.5	17	5188.27
6	0	11	18	5478.91
6	0	11.5	19	5440.77
6	0	12	20	5326.57
6	0	12.5	21	5398.85
6	0	13	22	5434.79
6	0	13.5	23	5582.68
6	0	14	24	5622.34
6	0	14.5	25	5640.78
6	0	15	26	5877.87
6	0	15.5	27	5869.39
6	0	16	28	5603.54
6	0	16.5	29	5421.74
6	0	17	30	5541.48
6	0	17.5	31	5810.68
6	0	18	32	5914.52
6	0	18.5	33	5752.18
6	0	19	34	5445.87
6	0	19.5	35	5670.95
6	0	20	36	5741.57
6	0	20.5	37	5537.25
6	0	21	38	5514.81
6	0	21.5	39	5618.59
6	0	22	40	5692.31
6	0	22.5	41	5578.9
6	0	23	42	5899.56
6	0	23.5	43	5890.92
6	0	24	44	5518.61
6	0	24.5	45	5389.03
6	0	25	46	6090.6
6	0	25.5	47	5261.5
7	0	2.5	1	3424.58
7	0	3	2	3224.09
7	0	3.5	3	3412.99
7	0	4	4	3530.09
7	0	4.5	5	3789.74
7	0	5	6	3968.91
7	0	5.5	7	4011.48
7	0	6	8	4119.88
7	0	6.5	9	4528.66
7	0	7	10	4551.69
7	0	7.5	11	4520.66
7	0	8	12	4397.6
7	0	8.5	13	4721.35
7	0	9	14	4599.62
7	0	9.5	15	4645.95
7	0	10	16	4768.39
7	0	10.5	17	4877.81
7	0	11	18	5032.6
7	0	11.5	19	4911.75
7	0	12	20	5208.6
7	0	12.5	21	5080.07
7	0	13	22	5212.39
7	0	13.5	23	5352.75
7	0	14	24	5129.15
7	0	14.5	25	5160.57
7	0	15	26	5069.84
7	0	15.5	27	5362.31
7	0	16	28	5353.06
7	0	16.5	29	5354.31
7	0	17	30	5112.66
7	0	17.5	31	5163.55
7	0	18	32	5108.74
7	0	18.5	33	5236.03
7	0	19	34	5210.98
7	0	19.5	35	5567.04
7	0	20	36	5237.52
7	0	20.5	37	5261.93
7	0	21	38	5395.31
7	0	21.5	39	5431.31
7	0	22	40	5316.41
7	0	22.5	41	5232.26
7	0	23	42	5248.18
7	0	23.5	43	5341.47
7	0	24	44	5648.03
7	0	24.5	45	5198.75
7	0	25	46	5437.46
7	0	25.5	47	5310.91
8	0	2.5	1	4491.3
8	0	3	2	4686.44
8	0	3.5	3	4786.05
8	0	4	4	4647.09
8	0	4.5	5	4712.2
8	0	5	6	5216.07
8	0	5.5	7	5154.9
8	0	6	8	5174.91
8	0	6.5	9	5517.14
8	0	7	10	5267.04
8	0	7.5	11	5324.63
8	0	8	12	5679.93
8	0	8.5	13	5455.54
8	0	9	14	5498.22
8	0	9.5	15	5719.36
8	0	10	16	5670.39
8	0	10.5	17	5853.7
8	0	11	18	5876.23
8	0	11.5	19	6032.85
8	0	12	20	6213
8	0	12.5	21	6295.39
8	0	13	22	6066.92
8	0	13.5	23	6145.74
8	0	14	24	6189.54
8	0	14.5	25	5743.15
8	0	15	26	5660.35
8	0	15.5	27	NA
8	0	16	28	NA
8	0	16.5	29	NA
8	0	17	30	NA
8	0	17.5	31	NA
8	0	18	32	NA
8	0	18.5	33	NA
8	0	19	34	NA
8	0	19.5	35	NA
8	0	20	36	NA
8	0	20.5	37	NA
8	0	21	38	NA
8	0	21.5	39	NA
8	0	22	40	NA
8	0	22.5	41	NA
8	0	23	42	NA
8	0	23.5	43	NA
8	0	24	44	NA
8	0	24.5	45	NA
8	0	25	46	NA
8	0	25.5	47	NA
17	0	2.5	1	4585.9
17	0	3	2	4267.01
17	0	3.5	3	4266.71
17	0	4	4	4387.17
17	0	4.5	5	4616.5
17	0	5	6	4578.93
17	0	5.5	7	4930.15
17	0	6	8	4963.58
17	0	6.5	9	4956.99
17	0	7	10	5171.91
17	0	7.5	11	5387.85
17	0	8	12	5220.42
17	0	8.5	13	5051.34
17	0	9	14	5084.03
17	0	9.5	15	5293.16
17	0	10	16	5355.44
17	0	10.5	17	5666.55
17	0	11	18	5697.44
17	0	11.5	19	5613.43
17	0	12	20	5487.21
17	0	12.5	21	5336.34
17	0	13	22	5567.8
17	0	13.5	23	5536.75
17	0	14	24	5677.06
17	0	14.5	25	5500.98
17	0	15	26	5576.55
17	0	15.5	27	5315.12
17	0	16	28	5461.49
17	0	16.5	29	5528.88
17	0	17	30	5357
17	0	17.5	31	5573.04
17	0	18	32	5767.57
17	0	18.5	33	5441.14
17	0	19	34	5650.23
17	0	19.5	35	5310
17	0	20	36	5474.85
17	0	20.5	37	5314.52
17	0	21	38	5369.97
17	0	21.5	39	5419.76
17	0	22	40	5509.16
17	0	22.5	41	5661.67
17	0	23	42	5346.27
17	0	23.5	43	5522.15
17	0	24	44	5583.73
17	0	24.5	45	5518.59
17	0	25	46	5389.18
17	0	25.5	47	5215.11
2	5	2.5	1	3848.42
2	5	3	2	4034.12
2	5	3.5	3	4283.75
2	5	4	4	4292.3
2	5	4.5	5	4557.69
2	5	5	6	4572.49
2	5	5.5	7	4547.31				6
2	5	6	8	4888.74
2	5	6.5	9	4750.02
2	5	7	10	4805.67
2	5	7.5	11	4830.8
2	5	8	12	4865.96
2	5	8.5	13	5132.44
2	5	9	14	5357.79
2	5	9.5	15	5378.02
2	5	10	16	5380.83
2	5	10.5	17	5389.75
2	5	11	18	5531.39
2	5	11.5	19	5513.55
2	5	12	20	5518.38
2	5	12.5	21	5513.24
2	5	13	22	5704.01
2	5	13.5	23	5611.32
2	5	14	24	5691.24
2	5	14.5	25	5769.39
2	5	15	26	5720.34
2	5	15.5	27	5926.77
2	5	16	28	5858.5
2	5	16.5	29	6112.03
2	5	17	30	5722.34
2	5	17.5	31	5780.8
2	5	18	32	6187.11
2	5	18.5	33	5775.57
2	5	19	34	5787.46
2	5	19.5	35	6011.69
2	5	20	36	5838.78
2	5	20.5	37	5743.93
2	5	21	38	5828.08
2	5	21.5	39	5705.32
2	5	22	40	6097.29
2	5	22.5	41	5937.24
2	5	23	42	5927.61
2	5	23.5	43	5978.74
2	5	24	44	5907.68
2	5	24.5	45	5920.26
2	5	25	46	5835.08
2	5	25.5	47	5664.64
3	5	2.5	1	3382.08
3	5	3	2	4734.03
3	5	3.5	3	4894.29
3	5	4	4	5042.97
3	5	4.5	5	5438.52
3	5	5	6	5351.63
3	5	5.5	7	5543.22
3	5	6	8	5455.63
3	5	6.5	9	5856.37
3	5	7	10	6034.31
3	5	7.5	11	5824.97
3	5	8	12	6323.34
3	5	8.5	13	6004.73
3	5	9	14	6442.9
3	5	9.5	15	6769
3	5	10	16	6541.59
3	5	10.5	17	6644.1
3	5	11	18	6606.89
3	5	11.5	19	6774.42
3	5	12	20	6852.15
3	5	12.5	21	6892.67
3	5	13	22	7035.72
3	5	13.5	23	7409.83
3	5	14	24	7103.64
3	5	14.5	25	7324.63
3	5	15	26	7119.19
3	5	15.5	27	7094.72
3	5	16	28	7403.34
3	5	16.5	29	7259.15
3	5	17	30	6972.48
3	5	17.5	31	6940.88
3	5	18	32	7191.4
3	5	18.5	33	7562.62
3	5	19	34	7508.8
3	5	19.5	35	6990.32
3	5	20	36	6882.45
3	5	20.5	37	7017.35
3	5	21	38	7050.72
3	5	21.5	39	6876.94
3	5	22	40	6745.43
3	5	22.5	41	7253.23
3	5	23	42	7473.59
3	5	23.5	43	6998.76
3	5	24	44	7365.02
3	5	24.5	45	7031.03
3	5	25	46	6964.62
3	5	25.5	47	6786.43
9	5	2.5	1	5391.86
9	5	3	2	4759.98
9	5	3.5	3	4906.04
9	5	4	4	5279.29
9	5	4.5	5	5942.35
9	5	5	6	5820.4
9	5	5.5	7	5835.53
9	5	6	8	5988.53
9	5	6.5	9	6064.18
9	5	7	10	6248.52
9	5	7.5	11	6230.32
9	5	8	12	6290.09
9	5	8.5	13	6480.79
9	5	9	14	6552.65
9	5	9.5	15	6491.35
9	5	10	16	6529.22
9	5	10.5	17	6867.2
9	5	11	18	6797.83
9	5	11.5	19	7014.31
9	5	12	20	6975.8
9	5	12.5	21	7009.36
9	5	13	22	7070.74
9	5	13.5	23	6820.3
9	5	14	24	6884.28
9	5	14.5	25	7021.61
9	5	15	26	7126.63
9	5	15.5	27	7143.28
9	5	16	28	6789.5
9	5	16.5	29	7272.32
9	5	17	30	7421.89
9	5	17.5	31	6815.99
9	5	18	32	7298.53
9	5	18.5	33	7401.4
9	5	19	34	7285.16
9	5	19.5	35	7710.05
9	5	20	36	7034.25
9	5	20.5	37	7579.71
9	5	21	38	7432.74
9	5	21.5	39	7392.87
9	5	22	40	7322.37
9	5	22.5	41	7099.07
9	5	23	42	7392.25
9	5	23.5	43	7355.39
9	5	24	44	7556.56
9	5	24.5	45	7806.71
9	5	25	46	7355.09
9	5	25.5	47	7182.45
15	5	2.5	1	3630.96
15	5	3	2	3742.45
15	5	3.5	3	3813.36
15	5	4	4	4236.47
15	5	4.5	5	4169.16
15	5	5	6	4316.67
15	5	5.5	7	4523.91
15	5	6	8	4372.52
15	5	6.5	9	4847.13
15	5	7	10	4762.2
15	5	7.5	11	4655.99
15	5	8	12	5116.36
15	5	8.5	13	4750.39
15	5	9	14	4862.28
15	5	9.5	15	5103.85
15	5	10	16	5049.85
15	5	10.5	17	5114.36
15	5	11	18	5167
15	5	11.5	19	5221.81
15	5	12	20	5168.77
15	5	12.5	21	5512.79
15	5	13	22	5490.78
15	5	13.5	23	5816.66
15	5	14	24	5631.61
15	5	14.5	25	5491.87
15	5	15	26	5491.79
15	5	15.5	27	5880.71
15	5	16	28	5544.15
15	5	16.5	29	5657.29
15	5	17	30	5547.78
15	5	17.5	31	5655.18
15	5	18	32	5526.25
15	5	18.5	33	5877.34
15	5	19	34	5770.58
15	5	19.5	35	5645.55
15	5	20	36	5862.47
15	5	20.5	37	5631.31
15	5	21	38	5629.82
15	5	21.5	39	5596.53
15	5	22	40	5570.93
15	5	22.5	41	5730.94
15	5	23	42	5404.79
15	5	23.5	43	5622.25
15	5	24	44	5519.53
15	5	24.5	45	5569.07
15	5	25	46	5695.03
15	5	25.5	47	5276.35
16	5	2.5	1	5100.68
16	5	3	2	5177.65
16	5	3.5	3	4910.24
16	5	4	4	5363.09
16	5	4.5	5	5292.12
16	5	5	6	4996.59
16	5	5.5	7	5306.05
16	5	6	8	5569.61
16	5	6.5	9	5326.32
16	5	7	10	5477.08
16	5	7.5	11	5667.42
16	5	8	12	5914.34
16	5	8.5	13	5720.49
16	5	9	14	5947.59
16	5	9.5	15	5787.93
16	5	10	16	6243.31
16	5	10.5	17	5938.52
16	5	11	18	6151.65
16	5	11.5	19	6502.86
16	5	12	20	6019.74
16	5	12.5	21	6238.87
16	5	13	22	6229.4
16	5	13.5	23	6686.32
16	5	14	24	6452.86
16	5	14.5	25	6335.77
16	5	15	26	6295.64
16	5	15.5	27	6379.49
16	5	16	28	6424.31
16	5	16.5	29	6408.77
16	5	17	30	6415.54
16	5	17.5	31	6441.38
16	5	18	32	6529.15
16	5	18.5	33	6320
16	5	19	34	6762.11
16	5	19.5	35	6415.16
16	5	20	36	6564.51
16	5	20.5	37	6727.97
16	5	21	38	6860.58
16	5	21.5	39	6585.52
16	5	22	40	6992.73
16	5	22.5	41	6522.41
16	5	23	42	7015.34
16	5	23.5	43	6578.58
16	5	24	44	6976.3
16	5	24.5	45	7030.84
16	5	25	46	6455.25
16	5	25.5	47	6313.44
18	5	2.5	1	3970.14
18	5	3	2	3613.77
18	5	3.5	3	3674.13
18	5	4	4	3865.57
18	5	4.5	5	4262.82
18	5	5	6	4375.25
18	5	5.5	7	4664.31
18	5	6	8	4708.39
18	5	6.5	9	4811.77
18	5	7	10	4908.06
18	5	7.5	11	4698.31
18	5	8	12	5032.71
18	5	8.5	13	5040.41
18	5	9	14	5184.13
18	5	9.5	15	5026.56
18	5	10	16	5176.71
18	5	10.5	17	5420.13
18	5	11	18	5345.46
18	5	11.5	19	5415.17
18	5	12	20	5472.57
18	5	12.5	21	5388.07
18	5	13	22	5623.78
18	5	13.5	23	5447.75
18	5	14	24	5569.45
18	5	14.5	25	5649.32
18	5	15	26	5682.91
18	5	15.5	27	5991.68
18	5	16	28	5809.52
18	5	16.5	29	5972.52
18	5	17	30	5960.5
18	5	17.5	31	6003.97
18	5	18	32	5957.2
18	5	18.5	33	6020.68
18	5	19	34	5882.47
18	5	19.5	35	5648.1
18	5	20	36	5747.69
18	5	20.5	37	5747.53
18	5	21	38	5893.88
18	5	21.5	39	5639.64
18	5	22	40	5573.67
18	5	22.5	41	5574.89
18	5	23	42	5828.61
18	5	23.5	43	5516.32
18	5	24	44	5635.98
18	5	24.5	45	5594.2
18	5	25	46	5409.69
18	5	25.5	47	5376.45
