# Supplementary material for: Volatile methyl jasmonate from roots triggers host-beneficial soil microbiome biofilms
Source: Nat Chem Biol. 2023 Nov 13;20(4):473–83. doi: 10.1038/s41589-023-01462-8 (PMC10972745; doi:10.1038/s41589-023-01462-8)
Supplement: Supplementary file 7 — Statistical source data. [file 41589_2023_1462_MOESM7_ESM.xlsx]

## Sheet: Fig 4c
ASV	16_soil	16_WT	24_soil	24_WT
ASV100	-1.30507	-0.60806	0.736315	1.17682
ASV1062	0.734065	-1.71637	0.363195	0.619113
ASV120	-1.11133	-0.784546	1.36761	0.528268
ASV132	-0.840688	-0.603052	1.69331	-0.249567
ASV141	-0.257625	-1.17109	1.5923	-0.163583
ASV148	-1.65547	0.625994	0.925616	0.103859
ASV167	-1.69605	0.589678	0.267117	0.839254
ASV186	-0.230458	-0.962721	1.67088	-0.477705
ASV196	-1.26596	0.00997634	1.52479	-0.268804
ASV209	-0.594097	-1.19015	1.45729	0.326959
ASV22	-0.795341	-1.07943	1.40902	0.46575
ASV221	0.171674	-1.47882	1.33523	-0.0280853
ASV224	-0.3526	-1.18061	1.57484	-0.0416303
ASV240	-0.901937	-0.329572	1.69269	-0.461182
ASV246	0.806427	-1.62159	0.847971	-0.032811
ASV26	-0.235332	-1.52365	1.07456	0.684422
ASV262	-1.58952	0.722272	0.970131	-0.102881
ASV268	-1.65155	0.468519	1.01169	0.171336
ASV274	-1.31356	0.572414	1.28497	-0.543824
ASV280	0.812818	-1.69735	0.259084	0.625453
ASV284	0.669061	-0.976113	1.28322	-0.976169
ASV285	-0.658912	-0.00646328	1.62583	-0.960454
ASV294	0.530944	-1.62185	1.04176	0.0491449
ASV302	-0.556956	-0.30989	1.7019	-0.835053
ASV304	-1.29026	-0.444896	1.42968	0.305471
ASV306	0.289564	-1.68122	0.94211	0.449544
ASV307	-0.298117	-1.44079	1.27154	0.467372
ASV311	0.656136	-1.63792	0.0410177	0.940762
ASV344	-1.03732	-0.21673	-0.395397	1.64944
ASV347	0.294833	-0.654867	1.48757	-1.12754
ASV348	1.20142	-1.17302	0.753985	-0.782387
ASV357	0.175485	-1.68288	0.731538	0.77586
ASV378	-0.327551	-0.183421	1.62087	-1.10989
ASV383	0.0376448	-1.57685	1.17429	0.364911
ASV385	-1.68683	0.86757	0.591727	0.227537
ASV391	1.07456	-0.61393	0.856492	-1.31713
ASV398	-1.71081	0.727893	0.664978	0.317944
ASV415	0.143296	0.372462	1.10369	-1.61945
ASV435	-0.657179	0.318008	-1.13607	1.47524
ASV450	-0.674286	-0.674273	1.71864	-0.370084
ASV478	-1.0481	1.52947	0.231737	-0.713101
ASV479	0.524284	-1.56899	-0.0766791	1.12139
ASV481	0.302453	-1.68616	0.924285	0.459426
ASV495	0.231918	-1.63588	1.07918	0.324782
ASV503	-0.346841	-0.34685	1.67327	-0.979577
ASV534	0.0260259	-0.964731	1.61566	-0.676953
ASV547	0.594599	-1.15093	1.31909	-0.762756
ASV555	0.411195	-1.71339	0.497252	0.804947
ASV57	-1.16796	-0.753923	0.62878	1.2931
ASV571	-0.463551	-1.1831	1.54084	0.10581
ASV572	-1.10057	-0.263569	1.62781	-0.263662
ASV580	-0.887885	1.02581	-1.10575	0.967829
ASV60	-1.25405	-0.280838	1.53247	0.00241873
ASV602	0.2881	-0.746698	1.50489	-1.0463
ASV603	0.667557	-1.47464	-0.322448	1.12953
ASV61	-0.941764	-0.791017	1.56857	0.164214
ASV627	0.375798	-1.65238	1.03427	0.242314
ASV636	0.255452	-1.66848	0.982741	0.430286
ASV647	-0.160307	-1.23561	1.55623	-0.160317
ASV652	0.258868	-1.25797	1.46168	-0.462581
ASV66	-1.06724	-0.909707	0.789408	1.18754
ASV666	-0.552107	0.580907	1.28123	-1.31003
ASV674	-1.12826	0.442978	-0.728799	1.41409
ASV688	0.928582	-0.998725	-0.99881	1.06895
ASV696	-1.37247	1.35193	0.390006	-0.36947
ASV700	0.363484	-0.808406	1.47054	-1.02561
ASV707	1.67516	-0.350745	-0.350919	-0.973492
ASV714	0.657637	-1.62609	0.960877	0.00757726
ASV715	-1.40548	1.28977	0.478816	-0.363106
ASV734	-0.0974631	0.847722	0.847659	-1.59792
ASV735	0.242429	0.489979	-1.67634	0.943937
ASV766	0.959136	-1.6761	0.441383	0.275577
ASV770	-1.13082	1.32206	0.595437	-0.786675
ASV774	1.00735	-1.26971	0.949312	-0.686946
ASV780	0.786377	0.23589	0.672812	-1.69508
ASV784	0.826953	-1.67679	0.692704	0.157131
ASV796	0.778116	-1.69686	0.24354	0.675202
ASV812	0.627274	-0.507557	1.23276	-1.35248
ASV825	1.47443	-0.919918	-0.919935	0.365425
ASV834	-1.02417	0.127193	-0.676813	1.57379
ASV864	1.07904	-1.5648	0.609684	-0.123925
ASV872	-0.281584	-1.07537	-0.28164	1.63859
ASV912	-1.70586	0.571692	0.812063	0.322108
ASV926	-0.530889	1.34687	-1.29433	0.478351
ASV931	0.454232	-0.607933	1.38304	-1.22934
ASV949	-1.30583	-0.354677	0.201606	1.4589

## Sheet: Fig 4c annotations
rVOC responders	pval	pval1	FC	Response	Hours	Kingdom	Phylum	Class	Order	Family	Genus	Species	ASV
ASV100	0.078125	0.1	165.835	Promoted	16	Bacteria	Proteobacteria	Gammaproteobacteria	Xanthomonadales	Rhodanobacteraceae	Rhodanobacter	thiooxydans	ASV100
ASV1062	0.0360317	0.05	0.25298	Repressed	16	Bacteria	Patescibacteria	Saccharimonadia	Saccharimonadales	LWQ8	NA	NA	ASV1062
ASV120	0.0546875	0.1	0.596045	Repressed	24	Bacteria	Bacteroidota	Bacteroidia	Chitinophagales	Chitinophagaceae	Edaphobaculum	NA	ASV120
ASV132	0.0078125	0.01	0.601106	Repressed	24	Bacteria	Planctomycetota	Planctomycetes	Gemmatales	Gemmataceae	NA	NA	ASV132
ASV141	0.0390625	0.05	0.704757	Repressed	24	Bacteria	Acidobacteriota	Acidobacteriae	Solibacterales	Solibacteraceae	Candidatus Solibacter	NA	ASV141
ASV148	0.078125	0.1	1.2625	Promoted	16	Bacteria	Proteobacteria	Alphaproteobacteria	Micropepsales	Micropepsaceae	NA	NA	ASV148
ASV167	0.051913	0.1	1.43556	Promoted	16	Bacteria	Proteobacteria	Alphaproteobacteria	Elsterales	NA	NA	NA	ASV167
ASV186	0.078125	0.1	0.725957	Repressed	24	Bacteria	Proteobacteria	Alphaproteobacteria	Rhizobiales	Devosiaceae	Devosia	NA	ASV186
ASV196	0.0390625	0.05	0.771772	Repressed	24	Bacteria	Proteobacteria	Alphaproteobacteria	Elsterales	NA	NA	NA	ASV196
ASV209	0.0546875	0.1	0.70382	Repressed	24	Bacteria	Proteobacteria	Alphaproteobacteria	Micropepsales	Micropepsaceae	NA	NA	ASV209
ASV22	0.0546875	0.1	0.760628	Repressed	24	Bacteria	Proteobacteria	Gammaproteobacteria	Pseudomonadales	Pseudomonadaceae	Pseudomonas	NA	ASV22
ASV221	0.078125	0.1	0.692081	Repressed	16	Bacteria	Patescibacteria	Parcubacteria	NA	NA	NA	NA	ASV221
ASV224	0.078125	0.1	0.684379	Repressed	24	Bacteria	Proteobacteria	Alphaproteobacteria	Rhizobiales	Rhizobiales Incertae Sedis	Bauldia	NA	ASV224
ASV240	0.0546875	0.1	71.1175	Repressed	24	Bacteria	Proteobacteria	Alphaproteobacteria	NA	NA	NA	NA	ASV240
ASV246	0.051913	0.1	0.483455	Repressed	16	Bacteria	Actinobacteriota	Actinobacteria	Micromonosporales	Micromonosporaceae	Rugosimonospora	NA	ASV246
ASV26	0.078125	0.1	0.848091	Repressed	16	Bacteria	Firmicutes	Bacilli	Paenibacillales	Paenibacillaceae	Paenibacillus	NA	ASV26
ASV262	0.0234375	0.05	1.62086	Promoted	16	Bacteria	Planctomycetota	Planctomycetes	Pirellulales	Pirellulaceae	NA	NA	ASV262
ASV268	0.0934925	0.1	283.493	Promoted	16	Bacteria	Bacteroidota	Bacteroidia	Chitinophagales	Chitinophagaceae	Taibaiella	NA	ASV268
ASV274	0.0390625	0.05	0.725081	Repressed	24	Bacteria	Proteobacteria	Alphaproteobacteria	Rhodospirillales	Magnetospiraceae	NA	NA	ASV274
ASV280	0.078125	0.1	0.52416	Repressed	16	Bacteria	Actinobacteriota	Actinobacteria	Frankiales	Nakamurellaceae	Nakamurella	NA	ASV280
ASV284	0.0546875	0.1	0.625181	Repressed	24	Bacteria	Proteobacteria	Gammaproteobacteria	Beggiatoales	Beggiatoaceae	NA	NA	ASV284
ASV285	0.0078125	0.01	0.542729	Repressed	24	Bacteria	Myxococcota	Polyangia	Polyangiales	Polyangiaceae	Pajaroellobacter	NA	ASV285
ASV294	0.0390625	0.05	0.627511	Repressed	16	Bacteria	Actinobacteriota	Thermoleophilia	Solirubrobacterales	67-14	NA	NA	ASV294
ASV302	0.0234375	0.05	23.8062	Repressed	24	Bacteria	Acidobacteriota	Acidobacteriae	Solibacterales	Solibacteraceae	Candidatus Solibacter	NA	ASV302
ASV304	0.0546875	0.1	0.649583	Repressed	24	Bacteria	Actinobacteriota	Actinobacteria	Pseudonocardiales	Pseudonocardiaceae	Amycolatopsis	NA	ASV304
ASV306	0.0546875	0.1	0.425389	Repressed	16	Bacteria	Bacteroidota	Bacteroidia	Chitinophagales	Chitinophagaceae	Parafilimonas	NA	ASV306
ASV307	0.0390625	0.05	0.598259	Repressed	16	Bacteria	Proteobacteria	Gammaproteobacteria	Xanthomonadales	Rhodanobacteraceae	Dokdonella	NA	ASV307
ASV311	0.0346106	0.05	0.605102	Repressed	16	Bacteria	Proteobacteria	Alphaproteobacteria	Rhizobiales	Xanthobacteraceae	NA	NA	ASV311
ASV344	0.0360317	0.05	166.536	Promoted	24	Bacteria	Proteobacteria	Alphaproteobacteria	Caulobacterales	Caulobacteraceae	NA	NA	ASV344
ASV347	0.0078125	0.01	0.479015	Repressed	24	Bacteria	Myxococcota	Myxococcia	Myxococcales	Anaeromyxobacteraceae	Anaeromyxobacter	NA	ASV347
ASV348	0.078125	0.1	0.604807	Repressed	16	Bacteria	Myxococcota	Polyangia	Haliangiales	Haliangiaceae	Haliangium	NA	ASV348
ASV357	0.051913	0.1	0.488546	Repressed	16	Bacteria	Chloroflexi	Chloroflexia	Thermomicrobiales	Thermomicrobiaceae	Nitrolancea	NA	ASV357
ASV378	0.078125	0.1	0.758565	Repressed	24	Bacteria	Proteobacteria	Alphaproteobacteria	Rhodospirillales	NA	NA	NA	ASV378
ASV383	0.075927	0.1	47.6394	Repressed	24	Bacteria	Actinobacteriota	Actinobacteria	Propionibacteriales	Nocardioidaceae	Nocardioides	NA	ASV383
ASV385	0.0224943	0.05	542.981	Promoted	16	Bacteria	Planctomycetota	Planctomycetes	Planctomycetales	NA	NA	NA	ASV385
ASV391	0.0390625	0.05	0.620841	Repressed	24	Bacteria	Proteobacteria	Gammaproteobacteria	Burkholderiales	Nitrosomonadaceae	Nitrosospira	NA	ASV391
ASV398	0.0346106	0.05	308.229	Promoted	16	Bacteria	Bacteroidota	Bacteroidia	Chitinophagales	Chitinophagaceae	NA	NA	ASV398
ASV415	0.078125	0.1	47.4763	Repressed	24	Bacteria	Proteobacteria	Alphaproteobacteria	Rickettsiales	Mitochondria	NA	NA	ASV415
ASV435	0.0346106	0.05	236.873	Promoted	24	Bacteria	Proteobacteria	Alphaproteobacteria	Rhizobiales	Xanthobacteraceae	Afipia	NA	ASV435
ASV450	0.0078125	0.01	0.573587	Repressed	24	Bacteria	Firmicutes	Bacilli	Alicyclobacillales	Alicyclobacillaceae	Alicyclobacillus	fastidiosus	ASV450
ASV478	0.078125	0.1	72.2139	Promoted	16	Bacteria	Myxococcota	Polyangia	Polyangiales	Amb-16S-1034	NA	NA	ASV478
ASV479	0.0078125	0.01	0.493558	Repressed	16	Bacteria	Firmicutes	Bacilli	Alicyclobacillales	Alicyclobacillaceae	Alicyclobacillus	NA	ASV479
ASV481	0.075927	0.1	0.426649	Repressed	16	Bacteria	Actinobacteriota	Acidimicrobiia	IMCC26256	NA	NA	NA	ASV481
ASV495	0.0591721	0.1	0.573272	Repressed	16	Bacteria	Actinobacteriota	Actinobacteria	Propionibacteriales	Nocardioidaceae	Nocardioides	NA	ASV495
ASV503	0.0590582	0.1	0.727081	Repressed	24	Bacteria	Proteobacteria	Alphaproteobacteria	Rhizobiales	NA	NA	NA	ASV503
ASV534	0.075927	0.1	47.5656	Repressed	24	Bacteria	Proteobacteria	Alphaproteobacteria	NA	NA	NA	NA	ASV534
ASV547	0.051913	0.1	23.9276	Repressed	24	Bacteria	Myxococcota	Polyangia	Blfdi19	NA	NA	NA	ASV547
ASV555	0.0591721	0.1	0.460929	Repressed	16	Bacteria	Proteobacteria	Alphaproteobacteria	Rhizobiales	NA	NA	NA	ASV555
ASV57	0.078125	0.1	1.57925	Promoted	24	Bacteria	Bacteroidota	Bacteroidia	Chitinophagales	Chitinophagaceae	Edaphobaculum	NA	ASV57
ASV571	0.0546875	0.1	0.539089	Repressed	24	Bacteria	Proteobacteria	Alphaproteobacteria	Rhizobiales	Rhizobiales Incertae Sedis	Bauldia	NA	ASV571
ASV572	0.0224943	0.05	0.463291	Repressed	24	Bacteria	Actinobacteriota	Actinobacteria	Pseudonocardiales	Pseudonocardiaceae	Pseudonocardia	NA	ASV572
ASV580	0.0591721	0.1	95.3422	Promoted	16	Bacteria	Firmicutes	Bacilli	Alicyclobacillales	Alicyclobacillaceae	Alicyclobacillus	NA	ASV580
ASV60	0.078125	0.1	0.777272	Repressed	24	Bacteria	Proteobacteria	Alphaproteobacteria	Micropepsales	Micropepsaceae	NA	NA	ASV60
ASV602	0.075927	0.1	47.5879	Repressed	24	Bacteria	Myxococcota	Polyangia	Haliangiales	Haliangiaceae	Haliangium	NA	ASV602
ASV603	0.0590582	0.1	118.653	Promoted	24	Bacteria	Proteobacteria	Alphaproteobacteria	Rickettsiales	Mitochondria	NA	NA	ASV603
ASV61	0.0546875	0.1	0.599085	Repressed	24	Bacteria	Actinobacteriota	Actinobacteria	Streptomycetales	Streptomycetaceae	Streptomyces	NA	ASV61
ASV627	0.051913	0.1	23.9692	Repressed	16	Bacteria	Proteobacteria	Alphaproteobacteria	Elsterales	NA	NA	NA	ASV627
ASV636	0.0390625	0.05	23.71	Repressed	16	Bacteria	Actinobacteriota	Thermoleophilia	Gaiellales	NA	NA	NA	ASV636
ASV647	0.0591721	0.1	0.587345	Repressed	24	Bacteria	Actinobacteriota	Thermoleophilia	Solirubrobacterales	Solirubrobacteraceae	Conexibacter	NA	ASV647
ASV652	0.0078125	0.01	0.334546	Repressed	24	Bacteria	Planctomycetota	Planctomycetes	Isosphaerales	Isosphaeraceae	NA	NA	ASV652
ASV66	0.078125	0.1	1.44831	Promoted	24	Bacteria	Bacteroidota	Bacteroidia	Chitinophagales	Chitinophagaceae	Sediminibacterium	NA	ASV66
ASV666	0.0590582	0.1	24.8861	Promoted	16	Bacteria	Gemmatimonadota	Gemmatimonadetes	Gemmatimonadales	Gemmatimonadaceae	NA	NA	ASV666
ASV674	0.0590582	0.1	189.413	Promoted	24	Bacteria	Chloroflexi	Anaerolineae	SBR1031	A4b	NA	NA	ASV674
ASV688	0.0934925	0.1	24.0524	Repressed	16	Bacteria	Proteobacteria	Alphaproteobacteria	Reyranellales	Reyranellaceae	Reyranella	NA	ASV688
ASV696	0.0390625	0.05	119.441	Promoted	16	Bacteria	Planctomycetota	Phycisphaerae	Tepidisphaerales	WD2101 soil group	NA	NA	ASV696
ASV700	0.051913	0.1	23.875	Repressed	24	Bacteria	Bdellovibrionota	Oligoflexia	0319-6G20	NA	NA	NA	ASV700
ASV707	0.075927	0.1	0.761081	Repressed	16	Bacteria	Bacteroidota	Bacteroidia	Cytophagales	Cytophagaceae	Sporocytophaga	NA	ASV707
ASV714	0.0390625	0.05	0.252438	Repressed	16	Bacteria	Proteobacteria	Alphaproteobacteria	Sphingomonadales	Sphingomonadaceae	Sphingomonas	NA	ASV714
ASV715	0.0360317	0.05	236.646	Promoted	16	Bacteria	Firmicutes	Thermacetogenia	Thermacetogeniales	Thermacetogeniaceae	NA	NA	ASV715
ASV734	0.051913	0.1	0.412924	Repressed	24	Bacteria	Chloroflexi	Ktedonobacteria	C0119	NA	NA	NA	ASV734
ASV735	0.0590582	0.1	48.7476	Promoted	24	Bacteria	Chloroflexi	TK10	NA	NA	NA	NA	ASV735
ASV766	0.0934925	0.1	23.8713	Repressed	16	Bacteria	Proteobacteria	Alphaproteobacteria	Elsterales	NA	NA	NA	ASV766
ASV770	0.051913	0.1	259.987	Promoted	16	Bacteria	Actinobacteriota	Actinobacteria	Pseudonocardiales	Pseudonocardiaceae	NA	NA	ASV770
ASV774	0.0590582	0.1	0.41827	Repressed	16	Bacteria	Myxococcota	Polyangia	Polyangiales	Phaselicystidaceae	Phaselicystis	NA	ASV774
ASV780	0.0590582	0.1	0.418653	Repressed	24	Bacteria	Proteobacteria	Alphaproteobacteria	Rhizobiales	Amb-16S-1323	NA	NA	ASV780
ASV784	0.0224943	0.05	0.191146	Repressed	16	Bacteria	Actinobacteriota	Thermoleophilia	Gaiellales	NA	NA	NA	ASV784
ASV796	0.0590582	0.1	0.376932	Repressed	16	Bacteria	Acidobacteriota	Acidobacteriae	Acidobacteriales	NA	NA	NA	ASV796
ASV812	0.0590582	0.1	0.619632	Repressed	24	Bacteria	Acidobacteriota	Acidobacteriae	Acidobacteriales	Acidobacteriaceae (Subgroup 1)	Acidipila	NA	ASV812
ASV825	0.0590582	0.1	0.595239	Repressed	16	Bacteria	Proteobacteria	Alphaproteobacteria	Rickettsiales	Mitochondria	NA	NA	ASV825
ASV834	0.0934925	0.1	142.373	Promoted	24	Bacteria	Firmicutes	Bacilli	Paenibacillales	Paenibacillaceae	Paenibacillus	NA	ASV834
ASV864	0.0224943	0.05	0.12798	Repressed	16	Bacteria	Firmicutes	Bacilli	Bacillales	Planococcaceae	NA	NA	ASV864
ASV872	0.0934925	0.1	95.1231	Promoted	24	Bacteria	Proteobacteria	Alphaproteobacteria	Rhizobiales	NA	NA	NA	ASV872
ASV912	0.0934925	0.1	23.9697	Repressed	24	Bacteria	Proteobacteria	Alphaproteobacteria	Zavarziniales	NA	NA	NA	ASV912
ASV926	0.0590582	0.1	189.316	Promoted	16	Bacteria	Acidobacteriota	Acidobacteriae	Acidobacteriales	Acidobacteriaceae (Subgroup 1)	NA	NA	ASV926
ASV931	0.0591721	0.1	0.408239	Repressed	24	Bacteria	Proteobacteria	Alphaproteobacteria	Rickettsiales	Mitochondria	NA	NA	ASV931
ASV949	0.0360317	0.05	142.557	Promoted	24	Bacteria	Myxococcota	Polyangia	Polyangiales	Polyangiaceae	Pajaroellobacter	NA	ASV949

## Sheet: Fig 4d
ASV	16_jmt_MeJA	16_jmt	24_jmt_MeJA	24_jmt
ASV1070	0.409588	0.278035	0.98256	-1.67018
ASV113	-0.296418	0.965493	0.839372	-1.50845
ASV119	-1.66803	0.37567	0.29874	0.993624
ASV131	-0.900642	1.04656	-1.09348	0.947554
ASV137	-1.07828	1.39663	-0.805733	0.487376
ASV151	-1.36149	0.958592	-0.555608	0.958509
ASV154	-0.875272	1.69577	-0.514284	-0.306217
ASV157	-1.39573	1.4203	0.118843	-0.143413
ASV158	-1.07059	1.51877	-0.69671	0.248524
ASV164	-0.715406	1.71518	-0.347297	-0.652479
ASV165	-1.11873	1.3615	-0.779144	0.536366
ASV166	-1.60008	1.15201	0.302229	0.145835
ASV177	-0.719271	1.72305	-0.431255	-0.57252
ASV181	-1.23104	1.50312	0.170686	-0.442768
ASV191	-1.61875	1.11853	0.208562	0.291658
ASV193	-0.566147	-1.32442	1.20821	0.682361
ASV213	-0.932409	0.610943	-1.00239	1.32385
ASV216	-1.34094	1.03602	-0.583081	0.888009
ASV225	-1.55936	1.19608	-0.00784258	0.371123
ASV234	-1.64862	0.177309	0.445642	1.02567
ASV255	-0.536822	1.64481	-0.110922	-0.997062
ASV26	-1.301	-0.574961	1.26754	0.608419
ASV27	-0.705411	1.32126	-1.19309	0.577243
ASV279	-1.59141	-0.0953634	0.709793	0.976985
ASV280	-0.310322	0.337863	1.36267	-1.39021
ASV288	-1.58046	0.716054	-0.122688	0.987095
ASV295	-1.43562	1.22688	-0.349483	0.558222
ASV296	-1.59741	0.950504	-0.0861684	0.733074
ASV309	-1.46419	1.2273	-0.282699	0.519591
ASV315	-0.780545	0.558071	1.34707	-1.12459
ASV32	-1.67342	0.760417	0.136615	0.776385
ASV321	-1.16948	1.34181	-0.725309	0.552985
ASV338	-1.57803	-0.046902	0.506346	1.11859
ASV34	-1.62838	0.0651559	1.02891	0.534314
ASV347	1.51602	-0.721311	0.260531	-1.05524
ASV355	0.920444	-0.00328224	0.710218	-1.62738
ASV375	-0.962062	0.576936	-0.9623	1.34743
ASV376	-1.27698	1.25128	-0.6209	0.646597
ASV379	-0.969815	0.36141	-0.867071	1.47548
ASV38	-1.67504	0.789637	0.143758	0.741647
ASV386	-1.72313	0.730032	0.54524	0.447861
ASV387	0.22525	-1.64675	0.373763	1.04774
ASV394	-1.62742	1.03983	0.072859	0.514737
ASV4	-1.37928	-0.521525	1.04809	0.852713
ASV405	-1.14921	1.55705	-0.496958	0.0891249
ASV420	-1.40177	1.39745	-0.20052	0.204837
ASV434	-0.543298	1.08381	0.821554	-1.36207
ASV44	-1.73059	0.509898	0.610354	0.610342
ASV450	-1.26404	1.53	-0.246898	-0.0190633
ASV453	-0.994719	1.14011	0.849286	-0.99468
ASV457	-1.25461	1.26602	0.635812	-0.647214
ASV459	-1.37484	0.458335	1.31841	-0.401903
ASV463	-0.411693	-1.2154	0.0960503	1.53104
ASV466	-1.26147	1.5395	-0.138978	-0.139053
ASV47	-1.386	1.25501	0.563174	-0.432187
ASV475	-1.4208	1.3932	0.155159	-0.127558
ASV482	-0.998002	1.08785	0.90811	-0.997956
ASV496	0.550139	0.335353	-1.70624	0.820748
ASV52	-1.57838	1.19783	0.162747	0.217804
ASV520	-1.62356	1.06775	0.0914763	0.464329
ASV545	-1.5954	1.15353	0.335929	0.105948
ASV549	-0.204799	-0.204751	1.58902	-1.17947
ASV550	-1.09914	0.0820077	-0.556304	1.57343
ASV56	-1.60985	0.181745	1.13572	0.292388
ASV566	0.205887	1.47403	-1.27228	-0.407637
ASV571	0.4108	0.0687649	1.12248	-1.60205
ASV572	-1.47123	0.921338	-0.371355	0.921251
ASV574	0.661313	-1.63418	0.0287783	0.944087
ASV580	0.776258	0.928859	-0.117394	-1.58772
ASV589	-1.53498	1.26817	0.133366	0.13344
ASV593	-0.832537	1.61596	-0.832556	0.0491356
ASV595	-0.980646	0.703898	-0.980681	1.25743
ASV605	-1.1062	1.16257	0.815367	-0.871733
ASV606	-0.946388	0.48967	-0.946435	1.40315
ASV61	-1.1883	0.862451	-0.783396	1.10924
ASV616	0.0768006	1.14761	0.369505	-1.59391
ASV629	0.363749	-0.228163	1.31178	-1.44736
ASV633	0.115592	0.776166	0.776125	-1.66788
ASV638	-1.68134	0.848024	0.18564	0.647676
ASV652	-1.72135	0.755034	0.483167	0.483148
ASV665	-0.743899	1.27269	-1.18284	0.654048
ASV671	-0.680368	1.53551	-1.06541	0.210271
ASV682	0.534754	0.224475	0.919507	-1.67874
ASV69	-1.41124	1.26744	-0.370629	0.514424
ASV697	-1.70924	0.816314	0.52855	0.364375
ASV700	0.17869	1.12953	-1.61237	0.30415
ASV708	-0.247074	0.988175	-1.52983	0.788726
ASV725	1.03246	-1.61539	0.569531	0.0134005
ASV728	1.65983	-0.163365	-0.970245	-0.526219
ASV737	-0.729182	1.52323	-1.04232	0.248279
ASV741	-1.58272	0.587178	1.0699	-0.0743594
ASV747	-1.49601	0.965185	0.852563	-0.321742
ASV763	-0.943746	0.476179	1.41134	-0.943775
ASV777	-0.447304	0.447183	1.34169	-1.34157
ASV788	0.724209	-1.29964	-0.612528	1.18796
ASV79	-1.71007	0.829333	0.440374	0.440367
ASV796	0.309238	0.63311	0.765664	-1.70801
ASV824	1.03353	-1.45195	0.815895	-0.397472
ASV87	-1.63476	0.250684	1.08376	0.300314
ASV9	-1.55035	-0.091497	0.474368	1.16748
ASV95	-1.72986	0.576993	0.505273	0.647591
ASV97	-1.23742	-0.730146	0.980734	0.986832
ASV977	-1.61826	1.02052	0.0150452	0.582704

## Sheet: Fig 4d annotations
MeJA responders	pval	pval1	FC	Response	Hours	Kingdom	Phylum	Class	Order	Family	Genus	Species	ASV
ASV1070	0.0590582	0.1	330.678	Promoted	24	Bacteria	Chloroflexi	SHA-26	NA	NA	NA	NA	ASV1070
ASV113	0.0546875	0.1	0.795438	Repressed	16	Bacteria	Firmicutes	Bacilli	Paenibacillales	Paenibacillaceae	Paenibacillus	NA	ASV113
ASV119	0.015625	0.05	0.73655	Repressed	16	Bacteria	Proteobacteria	Alphaproteobacteria	Elsterales	NA	NA	NA	ASV119
ASV131	0.0234375	0.05	0.774967	Repressed	16	Bacteria	Proteobacteria	Alphaproteobacteria	Micropepsales	Micropepsaceae	NA	NA	ASV131
ASV137	0.078125	0.1	0.771443	Repressed	16	Bacteria	Proteobacteria	Alphaproteobacteria	Rickettsiales	Mitochondria	NA	NA	ASV137
ASV151	0.0546875	0.1	24.2469	Repressed	16	Bacteria	Chloroflexi	Ktedonobacteria	Ktedonobacterales	Ktedonobacteraceae	NA	NA	ASV151
ASV154	0.0390625	0.05	0.767286	Repressed	16	Bacteria	Bacteroidota	Bacteroidia	Chitinophagales	Chitinophagaceae	Puia	NA	ASV154
ASV157	0.0546875	0.1	0.551845	Repressed	16	Bacteria	Elusimicrobiota	Elusimicrobia	Lineage IV	NA	NA	NA	ASV157
ASV158	0.0078125	0.01	0.635711	Repressed	16	Bacteria	Planctomycetota	Planctomycetes	Gemmatales	Gemmataceae	NA	NA	ASV158
ASV164	0.0546875	0.1	0.666541	Repressed	16	Bacteria	Proteobacteria	Alphaproteobacteria	NA	NA	NA	NA	ASV164
ASV165	0.0390625	0.05	1.0465	Repressed	16	Bacteria	Actinobacteriota	Thermoleophilia	Solirubrobacterales	67-14	NA	NA	ASV165
ASV166	0.0546875	0.1	0.714661	Repressed	16	Bacteria	Planctomycetota	Phycisphaerae	Tepidisphaerales	WD2101 soil group	NA	NA	ASV166
ASV177	0.0390625	0.05	0.636602	Repressed	16	Bacteria	Acidobacteriota	Vicinamibacteria	Vicinamibacterales	Vicinamibacteraceae	NA	NA	ASV177
ASV181	0.0078125	0.01	0.582797	Repressed	16	Bacteria	Chloroflexi	Anaerolineae	Caldilineales	Caldilineaceae	NA	NA	ASV181
ASV191	0.015625	0.05	0.525265	Repressed	16	Bacteria	Acidobacteriota	Acidobacteriae	Bryobacterales	Bryobacteraceae	Bryobacter	NA	ASV191
ASV193	0.0591721	0.1	71.506	Promoted	16	Bacteria	Firmicutes	Bacilli	Paenibacillales	Paenibacillaceae	Paenibacillus	NA	ASV193
ASV213	0.0934925	0.1	0.941873	Repressed	16	Bacteria	Planctomycetota	Planctomycetes	Gemmatales	Gemmataceae	NA	NA	ASV213
ASV216	0.0546875	0.1	0.674673	Repressed	16	Bacteria	Proteobacteria	Alphaproteobacteria	Caulobacterales	Caulobacteraceae	NA	NA	ASV216
ASV225	0.0078125	0.01	0.736309	Repressed	16	Bacteria	Planctomycetota	Planctomycetes	Pirellulales	Pirellulaceae	NA	NA	ASV225
ASV234	0.0934925	0.1	0.916054	Repressed	16	Bacteria	Actinobacteriota	Actinobacteria	Streptomycetales	Streptomycetaceae	Streptomyces	NA	ASV234
ASV255	0.078125	0.1	0.78721	Repressed	16	Bacteria	Proteobacteria	Gammaproteobacteria	Ectothiorhodospirales	Thioalkalispiraceae	NA	NA	ASV255
ASV26	0.015625	0.05	0.63339	Repressed	16	Bacteria	Firmicutes	Bacilli	Paenibacillales	Paenibacillaceae	Paenibacillus	NA	ASV26
ASV27	0.0390625	0.05	0.828792	Repressed	16	Bacteria	Acidobacteriota	Acidobacteriae	Bryobacterales	Bryobacteraceae	Bryobacter	NA	ASV27
ASV279	0.0078125	0.01	0.294042	Repressed	16	Bacteria	Proteobacteria	Alphaproteobacteria	Sphingomonadales	Sphingomonadaceae	Sphingomonas	NA	ASV279
ASV280	0.0390625	0.05	142.429	Promoted	24	Bacteria	Actinobacteriota	Actinobacteria	Frankiales	Nakamurellaceae	Nakamurella	NA	ASV280
ASV288	0.015625	0.05	0.624683	Repressed	16	Bacteria	Chloroflexi	TK10	NA	NA	NA	NA	ASV288
ASV295	0.0078125	0.01	0.211873	Repressed	16	Bacteria	Dependentiae	Babeliae	Babeliales	Babeliaceae	NA	NA	ASV295
ASV296	0.015625	0.05	0.541043	Repressed	16	Bacteria	Planctomycetota	Planctomycetes	Gemmatales	Gemmataceae	NA	NA	ASV296
ASV309	0.015625	0.05	0.650667	Repressed	16	Bacteria	Actinobacteriota	Actinobacteria	Frankiales	Frankiaceae	Jatrophihabitans	NA	ASV309
ASV315	0.075927	0.1	260.63	Promoted	24	Bacteria	Actinobacteriota	Thermoleophilia	Gaiellales	NA	NA	NA	ASV315
ASV32	0.0546875	0.1	0.787077	Repressed	16	Bacteria	Chloroflexi	Ktedonobacteria	Ktedonobacterales	Ktedonobacteraceae	NA	NA	ASV32
ASV321	0.0360317	0.05	0.659306	Repressed	16	Bacteria	Proteobacteria	Alphaproteobacteria	Elsterales	NA	NA	NA	ASV321
ASV338	0.078125	0.1	24.1899	Repressed	16	Bacteria	Bacteroidota	Bacteroidia	Chitinophagales	Chitinophagaceae	NA	NA	ASV338
ASV34	0.0546875	0.1	0.807927	Repressed	16	Bacteria	Actinobacteriota	Actinobacteria	Streptomycetales	Streptomycetaceae	Streptomyces	kathirae	ASV34
ASV347	0.0078125	0.01	119.349	Promoted	16	Bacteria	Myxococcota	Myxococcia	Myxococcales	Anaeromyxobacteraceae	Anaeromyxobacter	NA	ASV347
ASV355	0.0934925	0.1	142.299	Promoted	24	Bacteria	Proteobacteria	Alphaproteobacteria	Rhizobiales	Xanthobacteraceae	Pseudolabrys	NA	ASV355
ASV375	0.0346106	0.05	0.709588	Repressed	24	Bacteria	Proteobacteria	Gammaproteobacteria	Xanthomonadales	Rhodanobacteraceae	Chujaibacter	NA	ASV375
ASV376	0.0546875	0.1	24.0928	Repressed	16	Bacteria	Myxococcota	Myxococcia	Myxococcales	Anaeromyxobacteraceae	Anaeromyxobacter	NA	ASV376
ASV379	0.0224943	0.05	0.528296	Repressed	16	Bacteria	Chloroflexi	Ktedonobacteria	Ktedonobacterales	Ktedonobacteraceae	NA	NA	ASV379
ASV38	0.015625	0.05	0.770179	Repressed	16	Bacteria	Proteobacteria	Alphaproteobacteria	Micropepsales	Micropepsaceae	NA	NA	ASV38
ASV386	0.015625	0.05	23.944	Repressed	16	Bacteria	Firmicutes	Bacilli	Paenibacillales	Paenibacillaceae	Paenibacillus	NA	ASV386
ASV387	0.0234375	0.05	1.86458	Promoted	16	Bacteria	Proteobacteria	Alphaproteobacteria	Rhizobiales	Rhizobiales Incertae Sedis	Nordella	NA	ASV387
ASV394	0.0078125	0.01	0.449507	Repressed	16	Bacteria	Abditibacteriota	Abditibacteria	Abditibacteriales	Abditibacteriaceae	Abditibacterium	NA	ASV394
ASV4	0.0390625	0.05	0.82079	Repressed	16	Bacteria	Bacteroidota	Bacteroidia	Chitinophagales	Chitinophagaceae	Chitinophaga	taiwanensis	ASV4
ASV405	0.0078125	0.01	0.662204	Repressed	16	Bacteria	Chloroflexi	Ktedonobacteria	C0119	NA	NA	NA	ASV405
ASV420	0.075927	0.1	47.834	Repressed	16	Bacteria	Planctomycetota	Planctomycetes	Isosphaerales	Isosphaeraceae	Paludisphaera	NA	ASV420
ASV434	0.078125	0.1	0.532799	Repressed	16	Bacteria	Proteobacteria	Alphaproteobacteria	Rhizobiales	Beijerinckiaceae	Roseiarcus	NA	ASV434
ASV44	0.0078125	0.01	0.72123	Repressed	16	Bacteria	Acidobacteriota	Vicinamibacteria	Vicinamibacterales	NA	NA	NA	ASV44
ASV450	0.078125	0.1	0.553329	Repressed	16	Bacteria	Firmicutes	Bacilli	Alicyclobacillales	Alicyclobacillaceae	Alicyclobacillus	fastidiosus	ASV450
ASV453	0.0591721	0.1	24.1747	Repressed	16	Bacteria	Proteobacteria	Gammaproteobacteria	Burkholderiales	Alcaligenaceae	NA	NA	ASV453
ASV457	0.0390625	0.05	0.45236	Repressed	16	Bacteria	Firmicutes	Bacilli	Alicyclobacillales	Alicyclobacillaceae	Alicyclobacillus	NA	ASV457
ASV459	0.0591721	0.1	0.646501	Repressed	16	Bacteria	RCP2-54	NA	NA	NA	NA	NA	ASV459
ASV463	0.078125	0.1	0.724345	Repressed	24	Bacteria	Myxococcota	Polyangia	Polyangiales	Polyangiaceae	Pajaroellobacter	NA	ASV463
ASV466	0.0590582	0.1	0.522499	Repressed	16	Bacteria	Proteobacteria	Gammaproteobacteria	NA	NA	NA	NA	ASV466
ASV47	0.0390625	0.05	0.845785	Repressed	16	Bacteria	Actinobacteriota	Thermoleophilia	Solirubrobacterales	Solirubrobacteraceae	Conexibacter	woesei	ASV47
ASV475	0.0546875	0.1	0.674994	Repressed	16	Bacteria	Proteobacteria	Alphaproteobacteria	Sphingomonadales	Sphingomonadaceae	Sphingomonas	NA	ASV475
ASV482	0.0078125	0.01	0.411036	Repressed	Both	Bacteria	Proteobacteria	Gammaproteobacteria	Burkholderiales	Nitrosomonadaceae	Ellin6067	NA	ASV482
ASV496	0.0590582	0.1	0.378311	Repressed	24	Bacteria	Dependentiae	Babeliae	Babeliales	Vermiphilaceae	NA	NA	ASV496
ASV52	0.078125	0.1	0.778339	Repressed	16	Bacteria	Planctomycetota	Planctomycetes	Pirellulales	Pirellulaceae	NA	NA	ASV52
ASV520	0.078125	0.1	0.660116	Repressed	16	Bacteria	Planctomycetota	Phycisphaerae	Tepidisphaerales	CPla-3 termite group	NA	NA	ASV520
ASV545	0.0390625	0.05	0.597052	Repressed	16	Bacteria	Proteobacteria	Alphaproteobacteria	Rhodospirillales	NA	NA	NA	ASV545
ASV549	0.0346106	0.05	236.936	Promoted	24	Bacteria	Proteobacteria	Alphaproteobacteria	Dongiales	Dongiaceae	Dongia	NA	ASV549
ASV550	0.0224943	0.05	0.534407	Repressed	24	Bacteria	Proteobacteria	Alphaproteobacteria	Rhizobiales	Beijerinckiaceae	Roseiarcus	fermentans	ASV550
ASV56	0.0234375	0.05	0.78748	Repressed	16	Bacteria	Proteobacteria	Alphaproteobacteria	Rhizobiales	Devosiaceae	Devosia	NA	ASV56
ASV566	0.015625	0.05	0.559933	Repressed	16	Bacteria	Proteobacteria	Alphaproteobacteria	Rhodospirillales	Magnetospiraceae	NA	NA	ASV566
ASV571	0.015625	0.05	166.713	Promoted	24	Bacteria	Proteobacteria	Alphaproteobacteria	Rhizobiales	Rhizobiales Incertae Sedis	Bauldia	NA	ASV571
ASV572	0.0078125	0.01	0.241618	Repressed	16	Bacteria	Actinobacteriota	Actinobacteria	Pseudonocardiales	Pseudonocardiaceae	Pseudonocardia	NA	ASV572
ASV574	0.075927	0.1	95.2177	Promoted	16	Bacteria	Planctomycetota	Planctomycetes	Isosphaerales	Isosphaeraceae	Aquisphaera	NA	ASV574
ASV580	0.0590582	0.1	0.498413	Repressed	16	Bacteria	Firmicutes	Bacilli	Alicyclobacillales	Alicyclobacillaceae	Alicyclobacillus	NA	ASV580
ASV589	0.075927	0.1	23.7789	Repressed	16	Bacteria	Gemmatimonadota	Gemmatimonadetes	Gemmatimonadales	Gemmatimonadaceae	NA	NA	ASV589
ASV593	0.0934925	0.1	24.0325	Repressed	16	Bacteria	Planctomycetota	Phycisphaerae	Phycisphaerales	Phycisphaeraceae	SM1A02	NA	ASV593
ASV595	0.075927	0.1	23.8874	Repressed	16	Bacteria	Proteobacteria	Gammaproteobacteria	Burkholderiales	Burkholderiaceae	Burkholderia-Caballeronia-Paraburkholderia	NA	ASV595
ASV605	0.051913	0.1	0.606896	Repressed	16	Bacteria	Proteobacteria	Alphaproteobacteria	Rickettsiales	Mitochondria	NA	NA	ASV605
ASV606	0.0360317	0.05	0.522374	Repressed	16	Bacteria	Planctomycetota	Planctomycetes	Pirellulales	Pirellulaceae	Pir4 lineage	NA	ASV606
ASV61	0.078125	0.1	0.952933	Repressed	16	Bacteria	Actinobacteriota	Actinobacteria	Streptomycetales	Streptomycetaceae	Streptomyces	NA	ASV61
ASV616	0.0934925	0.1	23.9954	Repressed	16	Bacteria	Proteobacteria	Gammaproteobacteria	Pseudomonadales	Moraxellaceae	NA	NA	ASV616
ASV629	0.0590582	0.1	48.0949	Promoted	Both	Bacteria	Chloroflexi	Anaerolineae	RBG-13-54-9	NA	NA	NA	ASV629
ASV633	0.0360317	0.05	236.74	Promoted	24	Bacteria	Firmicutes	Bacilli	Alicyclobacillales	Alicyclobacillaceae	Alicyclobacillus	acidiphilus	ASV633
ASV638	0.0346106	0.05	0.365148	Repressed	16	Bacteria	Bdellovibrionota	Oligoflexia	0319-6G20	NA	NA	NA	ASV638
ASV652	0.0591721	0.1	0.584664	Repressed	16	Bacteria	Planctomycetota	Planctomycetes	Isosphaerales	Isosphaeraceae	NA	NA	ASV652
ASV665	0.0591721	0.1	23.9214	Repressed	16	Bacteria	Patescibacteria	Saccharimonadia	Saccharimonadales	LWQ8	NA	NA	ASV665
ASV671	0.075927	0.1	0.490802	Repressed	16	Bacteria	Bacteroidota	Bacteroidia	Chitinophagales	Chitinophagaceae	NA	NA	ASV671
ASV682	0.0590582	0.1	354.457	Promoted	24	Bacteria	Gemmatimonadota	Gemmatimonadetes	Gemmatimonadales	Gemmatimonadaceae	NA	NA	ASV682
ASV69	0.015625	0.05	0.811701	Repressed	16	Bacteria	Firmicutes	Bacilli	Paenibacillales	Paenibacillaceae	Paenibacillus	NA	ASV69
ASV697	0.051913	0.1	23.8144	Repressed	16	Bacteria	Proteobacteria	Alphaproteobacteria	Rhizobiales	Rhizobiaceae	Pseudaminobacter	NA	ASV697
ASV700	0.0591721	0.1	0.548363	Repressed	16	Bacteria	Bdellovibrionota	Oligoflexia	0319-6G20	NA	NA	NA	ASV700
ASV708	0.075927	0.1	23.8864	Repressed	24	Bacteria	Bacteroidota	Bacteroidia	Chitinophagales	Chitinophagaceae	NA	NA	ASV708
ASV725	0.0224943	0.05	142.096	Promoted	16	Bacteria	Firmicutes	Bacilli	Alicyclobacillales	Alicyclobacillaceae	Alicyclobacillus	NA	ASV725
ASV728	0.078125	0.1	189.247	Promoted	16	Bacteria	Proteobacteria	Alphaproteobacteria	Rhizobiales	Xanthobacteraceae	NA	NA	ASV728
ASV737	0.075927	0.1	0.511137	Repressed	16	Bacteria	Actinobacteriota	Acidimicrobiia	Microtrichales	Microtrichaceae	NA	NA	ASV737
ASV741	0.0591721	0.1	259.775	Promoted	24	Bacteria	Proteobacteria	Alphaproteobacteria	Caulobacterales	Caulobacteraceae	NA	NA	ASV741
ASV747	0.0590582	0.1	0.501783	Repressed	16	Bacteria	Proteobacteria	Alphaproteobacteria	Sphingomonadales	Sphingomonadaceae	NA	NA	ASV747
ASV763	0.0360317	0.05	95.4975	Promoted	24	Bacteria	Bdellovibrionota	Oligoflexia	Oligoflexales	NA	NA	NA	ASV763
ASV777	0.0590582	0.1	142.185	Promoted	24	Bacteria	Verrucomicrobiota	Verrucomicrobiae	Pedosphaerales	Pedosphaeraceae	Ellin516	NA	ASV777
ASV788	0.0346106	0.05	142.289	Promoted	16	Bacteria	Firmicutes	Bacilli	Alicyclobacillales	Alicyclobacillaceae	Alicyclobacillus	NA	ASV788
ASV79	0.078125	0.1	0.629112	Repressed	16	Bacteria	Actinobacteriota	Actinobacteria	Corynebacteriales	Mycobacteriaceae	Mycobacterium	conspicuum	ASV79
ASV796	0.0590582	0.1	189.246	Promoted	24	Bacteria	Acidobacteriota	Acidobacteriae	Acidobacteriales	NA	NA	NA	ASV796
ASV824	0.0590582	0.1	95.3167	Promoted	16	Bacteria	Proteobacteria	Alphaproteobacteria	Rickettsiales	Mitochondria	NA	NA	ASV824
ASV87	0.0078125	0.01	0.680558	Repressed	16	Bacteria	Planctomycetota	Planctomycetes	Pirellulales	Pirellulaceae	NA	NA	ASV87
ASV9	0.015625	0.05	0.744914	Repressed	16	Bacteria	Planctomycetota	Planctomycetes	Gemmatales	Gemmataceae	NA	NA	ASV9
ASV95	0.0390625	0.05	0.762247	Repressed	16	Bacteria	Planctomycetota	Planctomycetes	Planctomycetales	NA	NA	NA	ASV95
ASV97	0.0390625	0.05	0.707938	Repressed	16	Bacteria	Actinobacteriota	Actinobacteria	Propionibacteriales	Nocardioidaceae	Nocardioides	NA	ASV97
ASV977	0.0590582	0.1	0.37787	Repressed	16	Bacteria	Patescibacteria	Saccharimonadia	Saccharimonadales	WWH38	NA	NA	ASV977
