# Supplementary material for: Volatile methyl jasmonate from roots triggers host-beneficial soil microbiome biofilms
Source: Nat Chem Biol. 2023 Nov 13;20(4):473–83. doi: 10.1038/s41589-023-01462-8 (PMC10972745; doi:10.1038/s41589-023-01462-8)
Supplement: Supplementary file 8 — Statistical source data. [file 41589_2023_1462_MOESM8_ESM.xlsx]

## Sheet: b-c
Treatments	Microbiome	Leaf area (cm2)	Root area (cm2)	Setup
No-rVOCs	Biofilm	28.108	8.614	A
No-rVOCs	Biofilm	48.809	20.803	B
No-rVOCs	Biofilm	41.567	10.806	C
No-rVOCs	Biofilm	53.134	14.868	D
No-rVOCs	Planktonic	66.347	20.195	A
No-rVOCs	Planktonic	26.549	6.548	B
No-rVOCs	Planktonic	46.103	20.151	C
No-rVOCs	Planktonic	58.217	16.568	D
rVOCs	Biofilm	56.921	19.162	A
rVOCs	Biofilm	43.084	15.183	B
rVOCs	Biofilm	62.562	19.041	C
rVOCs	Biofilm	65.015	21.572	D
rVOCs	Planktonic	52.803	10.381	A
rVOCs	Planktonic	28.478	8.068	B
rVOCs	Planktonic	55.075	11.932	C
rVOCs	Planktonic	33.659	12.156	D

## Sheet: d-e
Treatments	Leaf Area (cm2)	Replicates	Days
No-rVOCs	0.233	1	1
No-rVOCs	0.221	2	1
No-rVOCs	0.241	3	1
No-rVOCs	0.219	4	1
rVOCs	0.239	1	1
rVOCs	0.234	2	1
rVOCs	0.2	3	1
rVOCs	0.219	4	1
No-rVOCs	0.627	1	3
No-rVOCs	0.404	2	3
No-rVOCs	0.551	3	3
No-rVOCs	0.484	4	3
rVOCs	0.436	1	3
rVOCs	0.549	2	3
rVOCs	0.519	3	3
rVOCs	0.525	4	3
No-rVOCs	1.56	1	6
No-rVOCs	0.938	2	6
No-rVOCs	1.307	3	6
No-rVOCs	0.992	4	6
rVOCs	1.299	1	6
rVOCs	1.73	2	6
rVOCs	1.454	3	6
rVOCs	1.417	4	6
No-rVOCs	2.265	1	8
No-rVOCs	1.793	2	8
No-rVOCs	2.458	3	8
No-rVOCs	2.286	4	8
rVOCs	2.055	1	8
rVOCs	2.804	2	8
rVOCs	2.491	3	8
rVOCs	2.352	4	8
No-rVOCs	3.183	1	10
No-rVOCs	2.288	2	10
No-rVOCs	3.534	3	10
No-rVOCs	3.219	4	10
rVOCs	3.262	1	10
rVOCs	4.196	2	10
rVOCs	3.793	3	10
rVOCs	3.362	4	10
No-rVOCs	4.543	1	13
No-rVOCs	3.522	2	13
No-rVOCs	5.601	3	13
No-rVOCs	4.982	4	13
rVOCs	4.743	1	13
rVOCs	6.453	2	13
rVOCs	6.039	3	13
rVOCs	5.347	4	13
No-rVOCs	4.231	1	15
No-rVOCs	5.223	2	15
No-rVOCs	4.764	3	15
No-rVOCs	4.988	4	15
rVOCs	6.24	1	15
rVOCs	6.101	2	15
rVOCs	5.905	3	15
rVOCs	5.545	4	15
No-rVOCs	4.216	1	16
No-rVOCs	5.548	2	16
No-rVOCs	7.488	3	16
No-rVOCs	4.134	4	16
rVOCs	6.549	1	16
rVOCs	8.529	2	16
rVOCs	6.343	3	16
rVOCs	6.409	4	16

## Sheet: f-g
Treatments	Leaf Area (cm2)	Replicates	Days
No-MeJA	0.1	1	1
No-MeJA	0.1	2	1
No-MeJA	0.1	3	1
No-MeJA	0.1	4	1
MeJA	0.2	1	1
MeJA	0.1	2	1
MeJA	0.1	3	1
MeJA	0.2	4	1
No-MeJA	0.25	1	3
No-MeJA	0.15	2	3
No-MeJA	0.25	3	3
No-MeJA	0.2	4	3
MeJA	0.4	1	3
MeJA	0.2	2	3
MeJA	0.25	3	3
MeJA	0.2	4	3
No-MeJA	0.7	1	6
No-MeJA	0.5	2	6
No-MeJA	0.55	3	6
No-MeJA	0.4	4	6
MeJA	0.9	1	6
MeJA	0.55	2	6
MeJA	0.75	3	6
MeJA	0.5	4	6
No-MeJA	1.05	1	8
No-MeJA	0.65	2	8
No-MeJA	0.8	3	8
No-MeJA	0.6	4	8
MeJA	1.4	1	8
MeJA	0.8	2	8
MeJA	1.2	3	8
MeJA	0.65	4	8
No-MeJA	1.5	1	10
No-MeJA	0.95	2	10
No-MeJA	1.25	3	10
No-MeJA	0.8	4	10
MeJA	1.9	1	10
MeJA	1.15	2	10
MeJA	1.75	3	10
MeJA	0.9	4	10
No-MeJA	2.65	1	13
No-MeJA	1.55	2	13
No-MeJA	1.9	3	13
No-MeJA	1.3	4	13
MeJA	2.8	1	13
MeJA	2	2	13
MeJA	2.75	3	13
MeJA	1.6	4	13
No-MeJA	3.65	1	15
No-MeJA	2.3	2	15
No-MeJA	2.8	3	15
No-MeJA	2.3	4	15
MeJA	3.5	1	15
MeJA	2.95	2	15
MeJA	3.8	3	15
MeJA	2.45	4	15
No-MeJA	3.8	1	16
No-MeJA	2.4	2	16
No-MeJA	3.25	3	16
No-MeJA	2.6	4	16
MeJA	3.6	1	16
MeJA	3.1	2	16
MeJA	3.95	3	16
MeJA	2.7	4	16
