# Supplementary material for: Volatile methyl jasmonate from roots triggers host-beneficial soil microbiome biofilms
Source: Nat Chem Biol. 2023 Nov 13;20(4):473–83. doi: 10.1038/s41589-023-01462-8 (PMC10972745; doi:10.1038/s41589-023-01462-8)
Supplement: Supplementary file 9 — Statistical source data. [file 41589_2023_1462_MOESM9_ESM.xlsx]

## Sheet: 6b
StrainID	StrainID2	Strain	Treatment	Absorbance	Plate
1	K1-1	Burkholderia-Caballeronia-Paraburkholderia sp1	Control	0.258	1
1	K1-1	Burkholderia-Caballeronia-Paraburkholderia sp1	Control	0.166	1		C14_2	Paenarthrobacter sp1
1	K1-1	Burkholderia-Caballeronia-Paraburkholderia sp1	Control	0.183	1		C14_3	Bacillus sp2
1	K1-1	Burkholderia-Caballeronia-Paraburkholderia sp1	Control	0.19	1		E1	Bacillus sp3
1	K1-1	Burkholderia-Caballeronia-Paraburkholderia sp1	MeJA	0.218	4		G7	Arthrobacter sp1
1	K1-1	Burkholderia-Caballeronia-Paraburkholderia sp1	MeJA	0.224	4		H5	Bacillus sp4
1	K1-1	Burkholderia-Caballeronia-Paraburkholderia sp1	MeJA	0.221	4		J2	Bacillus sp5
1	K1-1	Burkholderia-Caballeronia-Paraburkholderia sp1	MeJA	0.237	4		K1_1	Burkholderia-Caballeronia-Paraburkholderia sp1
1	K1-1	Burkholderia-Caballeronia-Paraburkholderia sp1	Control	0.183	2		8A	Bacillus sp7
1	K1-1	Burkholderia-Caballeronia-Paraburkholderia sp1	Control	0.189	2
1	K1-1	Burkholderia-Caballeronia-Paraburkholderia sp1	Control	0.195	2
1	K1-1	Burkholderia-Caballeronia-Paraburkholderia sp1	Control	0.18	2
1	K1-1	Burkholderia-Caballeronia-Paraburkholderia sp1	MeJA	0.191	5
1	K1-1	Burkholderia-Caballeronia-Paraburkholderia sp1	MeJA	0.179	5
1	K1-1	Burkholderia-Caballeronia-Paraburkholderia sp1	MeJA	0.17	5
1	K1-1	Burkholderia-Caballeronia-Paraburkholderia sp1	MeJA	0.197	5
1	K1-1	Burkholderia-Caballeronia-Paraburkholderia sp1	Control	0.222	3
1	K1-1	Burkholderia-Caballeronia-Paraburkholderia sp1	Control	0.212	3
1	K1-1	Burkholderia-Caballeronia-Paraburkholderia sp1	Control	0.246	3
1	K1-1	Burkholderia-Caballeronia-Paraburkholderia sp1	Control	0.22	3
1	K1-1	Burkholderia-Caballeronia-Paraburkholderia sp1	MeJA	0.237	6
1	K1-1	Burkholderia-Caballeronia-Paraburkholderia sp1	MeJA	0.214	6
1	K1-1	Burkholderia-Caballeronia-Paraburkholderia sp1	MeJA	0.206	6
1	K1-1	Burkholderia-Caballeronia-Paraburkholderia sp1	MeJA	0.272	6
1	K1-1	Burkholderia-Caballeronia-Paraburkholderia sp1	Control	0.137	NA
1	K1-1	Burkholderia-Caballeronia-Paraburkholderia sp1	Control	0.1325	NA
1	K1-1	Burkholderia-Caballeronia-Paraburkholderia sp1	Control	0.145	NA
1	K1-1	Burkholderia-Caballeronia-Paraburkholderia sp1	Control	0.1315	NA
1	K1-1	Burkholderia-Caballeronia-Paraburkholderia sp1	Control	0.142	NA
1	K1-1	Burkholderia-Caballeronia-Paraburkholderia sp1	Control	0.129	NA
1	K1-1	Burkholderia-Caballeronia-Paraburkholderia sp1	MeJA	0.133	NA
1	K1-1	Burkholderia-Caballeronia-Paraburkholderia sp1	MeJA	0.135	NA
1	K1-1	Burkholderia-Caballeronia-Paraburkholderia sp1	MeJA	0.1625	NA
1	K1-1	Burkholderia-Caballeronia-Paraburkholderia sp1	MeJA	0.1485	NA
1	K1-1	Burkholderia-Caballeronia-Paraburkholderia sp1	MeJA	0.1365	NA
1	K1-1	Burkholderia-Caballeronia-Paraburkholderia sp1	MeJA	0.124	NA
4	C14-2	Paenarthrobacter sp1	Control	0.326	1
4	C14-2	Paenarthrobacter sp1	Control	0.385	1
4	C14-2	Paenarthrobacter sp1	Control	0.512	1
4	C14-2	Paenarthrobacter sp1	Control	0.428	1
4	C14-2	Paenarthrobacter sp1	MeJA	0.604	4
4	C14-2	Paenarthrobacter sp1	MeJA	0.602	4
4	C14-2	Paenarthrobacter sp1	MeJA	0.696	4
4	C14-2	Paenarthrobacter sp1	MeJA	0.619	4
4	C14-2	Paenarthrobacter sp1	Control	0.273	2
4	C14-2	Paenarthrobacter sp1	Control	0.344	2
4	C14-2	Paenarthrobacter sp1	Control	0.308	2
4	C14-2	Paenarthrobacter sp1	Control	0.314	2
4	C14-2	Paenarthrobacter sp1	MeJA	0.387	5
4	C14-2	Paenarthrobacter sp1	MeJA	0.362	5
4	C14-2	Paenarthrobacter sp1	MeJA	0.449	5
4	C14-2	Paenarthrobacter sp1	MeJA	0.754	5
4	C14-2	Paenarthrobacter sp1	Control	0.489	3
4	C14-2	Paenarthrobacter sp1	Control	0.546	3
4	C14-2	Paenarthrobacter sp1	Control	0.616	3
4	C14-2	Paenarthrobacter sp1	Control	0.549	3
4	C14-2	Paenarthrobacter sp1	MeJA	0.49	6
4	C14-2	Paenarthrobacter sp1	MeJA	0.431	6
4	C14-2	Paenarthrobacter sp1	MeJA	0.404	6
4	C14-2	Paenarthrobacter sp1	MeJA	0.441	6
5	C14-3	Bacillus sp2	Control	0.227	1
5	C14-3	Bacillus sp2	Control	0.228	1
5	C14-3	Bacillus sp2	Control	0.255	1
5	C14-3	Bacillus sp2	Control	0.273	1
5	C14-3	Bacillus sp2	MeJA	0.299	4
5	C14-3	Bacillus sp2	MeJA	0.297	4
5	C14-3	Bacillus sp2	MeJA	0.3	4
5	C14-3	Bacillus sp2	MeJA	0.277	4
5	C14-3	Bacillus sp2	Control	0.216	2
5	C14-3	Bacillus sp2	Control	0.22	2
5	C14-3	Bacillus sp2	Control	0.244	2
5	C14-3	Bacillus sp2	Control	0.237	2
5	C14-3	Bacillus sp2	MeJA	0.278	5
5	C14-3	Bacillus sp2	MeJA	0.247	5
5	C14-3	Bacillus sp2	MeJA	0.293	5
5	C14-3	Bacillus sp2	MeJA	0.277	5
5	C14-3	Bacillus sp2	Control	0.25	3
5	C14-3	Bacillus sp2	Control	0.32	3
5	C14-3	Bacillus sp2	Control	0.311	3
5	C14-3	Bacillus sp2	Control	0.331	3
5	C14-3	Bacillus sp2	MeJA	0.271	6
5	C14-3	Bacillus sp2	MeJA	0.316	6
5	C14-3	Bacillus sp2	MeJA	0.276	6
5	C14-3	Bacillus sp2	MeJA	0.288	6
6	G7	Arthrobacter sp1	Control	0.308	1
6	G7	Arthrobacter sp1	Control	0.324	1
6	G7	Arthrobacter sp1	Control	0.394	1
6	G7	Arthrobacter sp1	Control	0.362	1
6	G7	Arthrobacter sp1	MeJA	0.462	4
6	G7	Arthrobacter sp1	MeJA	0.379	4
6	G7	Arthrobacter sp1	MeJA	0.479	4
6	G7	Arthrobacter sp1	MeJA	0.456	4
6	G7	Arthrobacter sp1	Control	0.247	2
6	G7	Arthrobacter sp1	Control	0.282	2
6	G7	Arthrobacter sp1	Control	0.293	2
6	G7	Arthrobacter sp1	Control	0.348	2
6	G7	Arthrobacter sp1	MeJA	0.35	5
6	G7	Arthrobacter sp1	MeJA	0.315	5
6	G7	Arthrobacter sp1	MeJA	0.355	5
6	G7	Arthrobacter sp1	MeJA	0.321	5
6	G7	Arthrobacter sp1	Control	0.42	3
6	G7	Arthrobacter sp1	Control	0.392	3
6	G7	Arthrobacter sp1	Control	0.431	3
6	G7	Arthrobacter sp1	Control	0.372	3
6	G7	Arthrobacter sp1	MeJA	0.44	6
6	G7	Arthrobacter sp1	MeJA	0.441	6
6	G7	Arthrobacter sp1	MeJA	0.449	6
6	G7	Arthrobacter sp1	MeJA	0.492	6
7	E1	Bacillus sp3	Control	0.341	1
7	E1	Bacillus sp3	Control	0.304	1
7	E1	Bacillus sp3	Control	0.303	1
7	E1	Bacillus sp3	Control	0.28	1
7	E1	Bacillus sp3	MeJA	0.389	4
7	E1	Bacillus sp3	MeJA	0.395	4
7	E1	Bacillus sp3	MeJA	0.396	4
7	E1	Bacillus sp3	MeJA	0.381	4
7	E1	Bacillus sp3	Control	0.276	2
7	E1	Bacillus sp3	Control	0.296	2
7	E1	Bacillus sp3	Control	0.288	2
7	E1	Bacillus sp3	Control	0.306	2
7	E1	Bacillus sp3	MeJA	0.338	5
7	E1	Bacillus sp3	MeJA	0.356	5
7	E1	Bacillus sp3	MeJA	0.354	5
7	E1	Bacillus sp3	MeJA	0.302	5
7	E1	Bacillus sp3	Control	0.42	3
7	E1	Bacillus sp3	Control	0.36	3
7	E1	Bacillus sp3	Control	0.406	3
7	E1	Bacillus sp3	Control	0.385	3
7	E1	Bacillus sp3	MeJA	0.592	6
7	E1	Bacillus sp3	MeJA	0.41	6
7	E1	Bacillus sp3	MeJA	0.396	6
7	E1	Bacillus sp3	MeJA	0.412	6
8	J2	Bacillus sp5	Control	0.302	1
8	J2	Bacillus sp5	Control	0.309	1
8	J2	Bacillus sp5	Control	0.313	1
8	J2	Bacillus sp5	Control	0.319	1
8	J2	Bacillus sp5	MeJA	0.506	4
8	J2	Bacillus sp5	MeJA	0.383	4
8	J2	Bacillus sp5	MeJA	0.403	4
8	J2	Bacillus sp5	MeJA	0.357	4
8	J2	Bacillus sp5	Control	0.276	2
8	J2	Bacillus sp5	Control	0.297	2
8	J2	Bacillus sp5	Control	0.304	2
8	J2	Bacillus sp5	Control	0.327	2
8	J2	Bacillus sp5	MeJA	0.348	5
8	J2	Bacillus sp5	MeJA	0.311	5
8	J2	Bacillus sp5	MeJA	0.282	5
8	J2	Bacillus sp5	MeJA	0.317	5
8	J2	Bacillus sp5	Control	0.473	3
8	J2	Bacillus sp5	Control	0.45	3
8	J2	Bacillus sp5	Control	0.47	3
8	J2	Bacillus sp5	Control	0.521	3
8	J2	Bacillus sp5	MeJA	0.472	6
8	J2	Bacillus sp5	MeJA	0.476	6
8	J2	Bacillus sp5	MeJA	0.452	6
8	J2	Bacillus sp5	MeJA	0.439	6
9	H5	Bacillus sp4	Control	0.266	1
9	H5	Bacillus sp4	Control	0.31	1
9	H5	Bacillus sp4	Control	0.31	1
9	H5	Bacillus sp4	Control	0.304	1
9	H5	Bacillus sp4	MeJA	0.457	4
9	H5	Bacillus sp4	MeJA	0.36	4
9	H5	Bacillus sp4	MeJA	0.294	4
9	H5	Bacillus sp4	MeJA	0.345	4
9	H5	Bacillus sp4	Control	0.26	2
9	H5	Bacillus sp4	Control	0.251	2
9	H5	Bacillus sp4	Control	0.322	2
9	H5	Bacillus sp4	Control	0.279	2
9	H5	Bacillus sp4	MeJA	0.295	5
9	H5	Bacillus sp4	MeJA	0.306	5
9	H5	Bacillus sp4	MeJA	0.309	5
9	H5	Bacillus sp4	MeJA	0.32	5
9	H5	Bacillus sp4	Control	0.349	3
9	H5	Bacillus sp4	Control	0.346	3
9	H5	Bacillus sp4	Control	0.344	3
9	H5	Bacillus sp4	Control	0.345	3
9	H5	Bacillus sp4	MeJA	0.362	6
9	H5	Bacillus sp4	MeJA	0.397	6
9	H5	Bacillus sp4	MeJA	0.326	6
9	H5	Bacillus sp4	MeJA	0.375	6
10	8A	Bacillus sp7	Control	0.475	1
10	8A	Bacillus sp7	Control	0.354	1
10	8A	Bacillus sp7	Control	0.522	1
10	8A	Bacillus sp7	Control	0.416	1
10	8A	Bacillus sp7	MeJA	0.492	4
10	8A	Bacillus sp7	MeJA	0.582	4
10	8A	Bacillus sp7	MeJA	0.564	4
10	8A	Bacillus sp7	MeJA	0.559	4
10	8A	Bacillus sp7	Control	0.286	2
10	8A	Bacillus sp7	Control	0.251	2
10	8A	Bacillus sp7	Control	0.333	2
10	8A	Bacillus sp7	Control	0.319	2
10	8A	Bacillus sp7	MeJA	0.453	5
10	8A	Bacillus sp7	MeJA	0.694	5
10	8A	Bacillus sp7	MeJA	0.402	5
10	8A	Bacillus sp7	MeJA	0.351	5
10	8A	Bacillus sp7	Control	0.501	3
10	8A	Bacillus sp7	Control	0.51	3
10	8A	Bacillus sp7	Control	0.636	3
10	8A	Bacillus sp7	Control	0.407	3
10	8A	Bacillus sp7	MeJA	0.502	6
10	8A	Bacillus sp7	MeJA	0.387	6
10	8A	Bacillus sp7	MeJA	0.453	6
10	8A	Bacillus sp7	MeJA	0.399	6
10	8A	Bacillus sp7	Control	0.287	NA
10	8A	Bacillus sp7	Control	0.248	NA
10	8A	Bacillus sp7	Control	0.249667	NA
10	8A	Bacillus sp7	Control	0.282667	NA
10	8A	Bacillus sp7	Control	0.251333	NA
10	8A	Bacillus sp7	Control	0.236333	NA
10	8A	Bacillus sp7	MeJA	0.225667	NA
10	8A	Bacillus sp7	MeJA	0.532	NA
10	8A	Bacillus sp7	MeJA	0.256333	NA
10	8A	Bacillus sp7	MeJA	0.247667	NA
10	8A	Bacillus sp7	MeJA	0.265	NA
10	8A	Bacillus sp7	MeJA	0.172	NA

## Sheet: 6c
StrainID	Strain	Name	Leaf_area_17days
8A	Bacillus sp7	8A_1	3.619
8A	Bacillus sp7	8A_2	4.561			C14_2	Paenarthrobacter sp1
8A	Bacillus sp7	8A_3	3.283			C14_3	Bacillus sp2
8A	Bacillus sp7	8A_4	7.264			E1	Bacillus sp3
C14_2	Paenarthrobacter sp1	C14_2_1	2.492			G7	Arthrobacter sp1
C14_2	Paenarthrobacter sp1	C14_2_2	6.505			H5	Bacillus sp4
C14_2	Paenarthrobacter sp1	C14_2_3	4.488			J2	Bacillus sp5
C14_2	Paenarthrobacter sp1	C14_2_4	6.545			K1_1	Burkholderia-Caballeronia-Paraburkholderia sp1
C14_3	Bacillus sp2	C14_3_1	3.831			8A	Bacillus sp7
C14_3	Bacillus sp2	C14_3_2	3.998
C14_3	Bacillus sp2	C14_3_3	3.306
C14_3	Bacillus sp2	C14_3_4	2.771
E1	Bacillus sp3	E1_1	4.84
E1	Bacillus sp3	E1_2	9.059
E1	Bacillus sp3	E1_3	4.151
E1	Bacillus sp3	E1_4	4.236
G7	Arthrobacter sp1	G7_1	4.982
G7	Arthrobacter sp1	G7_2	11.44
G7	Arthrobacter sp1	G7_3	13.062
G7	Arthrobacter sp1	G7_4	5.195
H5	Bacillus sp4	H5_1	8.013
H5	Bacillus sp4	H5_2	3.256
H5	Bacillus sp4	H5_3	3.864
H5	Bacillus sp4	H5_4	2.372
J2	Bacillus sp5	J2_1	7.085
J2	Bacillus sp5	J2_2	4.053
J2	Bacillus sp5	J2_3	3.639
J2	Bacillus sp5	J2_4	3.796
K1	Burkholderia-Caballeronia-Paraburkholderia sp1	K1_1	15.642
K1	Burkholderia-Caballeronia-Paraburkholderia sp1	K1_1_2	13.309
K1	Burkholderia-Caballeronia-Paraburkholderia sp1	K1_1_3	12.673
K1	Burkholderia-Caballeronia-Paraburkholderia sp1	K1_1_4	10.814
No Microbe	No Microbe	NM_1	3.461
No Microbe	No Microbe	NM_2	3.933
No Microbe	No Microbe	NM_3	2.052
No Microbe	No Microbe	NM_4	3.768
