# Supplementary material for: Volatile methyl jasmonate from roots triggers host-beneficial soil microbiome biofilms
Source: Nat Chem Biol. 2023 Nov 13;20(4):473–83. doi: 10.1038/s41589-023-01462-8 (PMC10972745; doi:10.1038/s41589-023-01462-8)
Supplement: Supplementary file 10 — Statistical source data. [file 41589_2023_1462_MOESM10_ESM.xlsx]

## Sheet: Ext. Fig 1 b
Pathways	ID	Gene	Log2FC	Response
Pentose Phosphate Pathway	PFL_4608	keto-hydroxyglutarate-aldolase	-0.94	Down
Pentose Phosphate Pathway	PFL_4609	6-phosphogluconolactonase	-0.81	Down
Pentose Phosphate Pathway	PFL_4622	phosphogluconate dehydratase	-0.65	Down
Pentose Phosphate Pathway	PFL_4916	quinoprotein glucose dehydrogenase	-0.41	Down
Pentose Phosphate Pathway	PFL_4610	glucose-6-phosphate 1-dehydrogenase	-0.38	Down
Glycolysis/gluconeogenesis	PFL_4621	glucokinase	-0.62	Down
Glycolysis/gluconeogenesis	PFL_4623	glyceraldehyde-3-phosphate dehydrogenase	-0.46	Down
Glycolysis/gluconeogenesis	PFL_4797	pyruvate kinase	-0.45	Down
Glycolysis/gluconeogenesis	PFL_0508	pyruvate dehydrogenase	-0.33	Down
Glycolysis/gluconeogenesis	PFL_0509	pyruvate dehydrogenase subunit E1	-0.26	Down
Glycolysis/gluconeogenesis	PFL_0284	phosphoenolpyruvate carboxykinase	0.5	Up
Glycolysis/gluconeogenesis	PFL_5469	aldehyde dehydrogenase	0.55	Up
TCA cycle/Citric Acid Cycle	PFL_6157	pyruvate carboxylase subunit B	-0.78	Down
TCA cycle/Citric Acid Cycle	PFL_3888	isocitrate dehydrogenase	0.33	Up
Phosphotransferase system	PFL_0859	multiphosphoryl transfer protein FruB	-0.4	Down
Phosphotransferase system	PFL_0861	PTS system fructose-specific transporter subunit IIBC	-0.37	Down
Inositol Phosphate metabolism	PFL_2590	3D-(3,5/4)-trihydroxycyclohexane-1,2-dione hydrolase	-1.57	Down
Inositol Phosphate metabolism	PFL_2591	inositol 2-dehydrogenase	-1.51	Down
Inositol Phosphate metabolism	PFL_2588	myo-inositol catabolism protein IolB	-1.38	Down
Inositol Phosphate metabolism	PFL_2587	inosose dehydratase	-1.3	Down
Inositol Phosphate metabolism	PFL_2586	PfkB family carbohydrate kinase	-1.18	Down
Inositol Phosphate metabolism	PFL_2589	inosose isomerase	-1.14	Down
Inositol Phosphate metabolism	PFL_0734	methylmalonate-semialdehyde dehydrogenase	-1.07	Down
Sulfur Metabolism	PFL_0192	sulfate ABC transporter substrate-binding protein	-0.79	Down
Sulfur Metabolism	PFL_0250	serine acetyltransferase	-0.79	Down
Sulfur Metabolism	PFL_0936	bifunctional sulfate adenylyltransferase subunit 1/adenylylsulfate kinase	-0.53	Down
Sulfur Metabolism	PFL_3665	sulfite reductase (NADPH) hemoprotein subunit beta	-0.31	Down
Gly/Ser/Thr pathway	PFL_2487	GMC family oxidoreductase	-0.92	Down
Glutathione Metabolism	PFL_1066	multifunctional aminopeptidase A	-0.42	Down
Flagellar assembly	PFL_1638	flagellar MS-ring protein	-0.85	Down
Flagellar assembly	PFL_1618	flagellar hook-associated protein FlgK	-0.84	Down
Flagellar assembly	PFL_1664	flagellar biosynthesis protein FlhA	-0.77	Down
Flagellar assembly	PFL_1619	flagellar hook-associated protein FlgL	-0.75	Down
Chemotaxis	PFL_0881	dipeptide ABC transporter periplasmic dipeptide-binding protein DppA 3	0.32	Up
Alginate Biosynthesis	PFL_1024	GDP-mannose 6-dehydrogenase AlgD glutamate/aspartate ABC transporter	0.28	Up
