# Supplementary material for: Volatile methyl jasmonate from roots triggers host-beneficial soil microbiome biofilms
Source: Nat Chem Biol. 2023 Nov 13;20(4):473–83. doi: 10.1038/s41589-023-01462-8 (PMC10972745; doi:10.1038/s41589-023-01462-8)
Supplement: Supplementary file 11 — Statistical source data. [file 41589_2023_1462_MOESM11_ESM.xlsx]

## Sheet: Extended Fig 2a
Treatment	Setup	Absorbance
Soil VOCs	A	0.734125
rVOCs	A	0.758125
Soil VOCs	B	0.7205
rVOCs	B	0.72525
Soil VOCs	C	0.461375
rVOCs	C	0.476375
Soil VOCs	D	0.520375
rVOCs	D	0.611875
rVOCs	E	0.324384
rVOCs	F	0.276203
Soil VOCs	E	0.259401
Soil VOCs	F	0.258969
