# Supplementary material for: Volatile methyl jasmonate from roots triggers host-beneficial soil microbiome biofilms
Source: Nat Chem Biol. 2023 Nov 13;20(4):473–83. doi: 10.1038/s41589-023-01462-8 (PMC10972745; doi:10.1038/s41589-023-01462-8)
Supplement: Supplementary file 12 — Statistical source data. [file 41589_2023_1462_MOESM12_ESM.xlsx]

## Sheet: Extended Fig 3a
Sample ID	Hours	VOCs	Phase	Beads	Bacteria	Bacteria per tube	Bacteria per well	Setup
ABC48	48	Soil	BIOFILM	267	2673	500562	1.00112e+06	A
ABP48	48	rVOCs	BIOFILM	313	3524	562939	1.12588e+06	A
BBC48	48	Soil	BIOFILM	321	3528	549533	1.09907e+06	B
BBP48	48	rVOCs	BIOFILM	306	2995	489379	978758	B
CBC48	48	Soil	BIOFILM	321	2862	445794	891589	C
CBP48	48	rVOCs	BIOFILM	315	2889	458571	917143	C
DBC48	48	Soil	BIOFILM	314	3106	494586	989172	D
DBP48	48	rVOCs	BIOFILM	318	3651	574057	1.14811e+06	D
AFC48	48	Soil	PLANKTONIC	285	1854	325263	650526	A
AFP48	48	rVOCs	PLANKTONIC	324	1945	300154	600309	A
BFC48	48	Soil	PLANKTONIC	344	2040	296512	593023	B
BFP48	48	rVOCs	PLANKTONIC	319	1588	248903	497806	B
CFC48	48	Soil	PLANKTONIC	329	2137	324772	649544	C
CFP48	48	rVOCs	PLANKTONIC	464	2538	273491	546983	C
DFC48	48	Soil	PLANKTONIC	332	2241	337500	675000	D
DFP48	48	rVOCs	PLANKTONIC	342	1749	255702	511404	D
