# Supplementary material for: Volatile methyl jasmonate from roots triggers host-beneficial soil microbiome biofilms
Source: Nat Chem Biol. 2023 Nov 13;20(4):473–83. doi: 10.1038/s41589-023-01462-8 (PMC10972745; doi:10.1038/s41589-023-01462-8)
Supplement: Supplementary file 13 — Statistical source data. [file 41589_2023_1462_MOESM13_ESM.xlsx]

## Sheet: Sheet1
Position	Treatment	Hours	Frame	Biovolume	Growth_rate_1
1	0	0.5	1	4903.58	NA
1	0	1	2	4455.15	NA
1	0	1.5	3	1788.14	NA
1	0	2	4	4709.98	NA
1	0	2.5	5	4502.16	NA
1	0	3	6	5045.16	NA
1	0	3.5	7	5845.25	1
1	0	4	8	6400.27	1.09495
1	0	4.5	9	6680.49	1.14289
1	0	5	10	7173.6	1.22725
1	0	5.5	11	7773.47	1.32988
1	0	6	12	8299.55	1.41988
1	0	6.5	13	9004.89	1.54055
1	0	7	14	9457.78	1.61803
1	0	7.5	15	9175.24	1.56969
1	0	8	16	9806.3	1.67765
1	0	8.5	17	9710.35	1.66124
1	0	9	18	9549.75	1.63376
1	0	9.5	19	9660.02	1.65263
1	0	10	20	10800.6	1.84775
1	0	10.5	21	10770.8	1.84266
1	0	11	22	10611.1	1.81533
1	0	11.5	23	10572.2	1.80867
1	0	12	24	11273.8	1.9287
1	0	12.5	25	10993.4	1.88074
1	0	13	26	11554.3	1.9767
1	0	13.5	27	12422.9	2.1253
1	0	14	28	12322.2	2.10807
1	0	14.5	29	13618.5	2.32984
1	0	15	30	13180.6	2.25492
1	0	15.5	31	13414.2	2.29489
1	0	16	32	14038.6	2.40171
1	0	16.5	33	13491.9	2.30819
1	0	17	34	13013.3	2.22631
1	0	17.5	35	13624.7	2.33091
1	0	18	36	13549.5	2.31803
1	0	18.5	37	13340.7	2.28231
1	0	19	38	13711.1	2.34569
1	0	19.5	39	13470.8	2.30457
1	0	20	40	14084.9	2.40963
1	0	20.5	41	14900.3	2.54913
1	0	21	42	14438.3	2.47009
1	0	21.5	43	15133.5	2.58903
1	0	22	44	15471.1	2.64679
1	0	22.5	45	14952.4	2.55803
1	0	23	46	16166.9	2.76581
1	0	23.5	47	15614.8	2.67137
1	0	24	48	14391.3	2.46205
2	5	0.5	1	6635.58	NA
2	5	1	2	5726.35	NA
2	5	1.5	3	6111.87	NA
2	5	2	4	6051.16	NA
2	5	2.5	5	5816.83	NA
2	5	3	6	6892.94	NA
2	5	3.5	7	7015.3	1
2	5	4	8	7304.83	1.04127
2	5	4.5	9	8765	1.24941
2	5	5	10	8848.69	1.26134
2	5	5.5	11	10266.1	1.46339
2	5	6	12	9824.54	1.40045
2	5	6.5	13	11202	1.59679
2	5	7	14	11363.5	1.61982
2	5	7.5	15	12167.1	1.73437
2	5	8	16	11436.3	1.6302
2	5	8.5	17	12802.2	1.82489
2	5	9	18	12291	1.75203
2	5	9.5	19	12000.1	1.71056
2	5	10	20	12857.4	1.83277
2	5	10.5	21	13012	1.85481
2	5	11	22	12384.5	1.76536
2	5	11.5	23	12237	1.74433
2	5	12	24	12552.6	1.78932
2	5	12.5	25	13378.1	1.90699
2	5	13	26	12540.6	1.78761
2	5	13.5	27	13200.8	1.88172
2	5	14	28	13403	1.91054
2	5	14.5	29	12766.1	1.81975
2	5	15	30	13310.5	1.89735
2	5	15.5	31	13703.8	1.95342
2	5	16	32	14123.4	2.01323
2	5	16.5	33	13684.3	1.95063
2	5	17	34	13933.2	1.98612
2	5	17.5	35	13400.3	1.91016
2	5	18	36	13767.8	1.96254
2	5	18.5	37	14970.9	2.13404
2	5	19	38	13982.4	1.99314
2	5	19.5	39	13595.6	1.93799
2	5	20	40	13958.8	1.98976
2	5	20.5	41	13783	1.96471
2	5	21	42	14293.6	2.03749
2	5	21.5	43	13171.1	1.87748
2	5	22	44	13943.8	1.98762
2	5	22.5	45	13649.3	1.94564
2	5	23	46	14105.6	2.01069
2	5	23.5	47	14558.3	2.07522
2	5	24	48	12916.2	1.84115
3	5	0.5	1	1801.25	NA
3	5	1	2	1186.14	NA
3	5	1.5	3	1128.27	NA
3	5	2	4	2962.26	NA
3	5	2.5	5	4536.33	NA
3	5	3	6	5113.21	NA
3	5	3.5	7	4776.01	1
3	5	4	8	5289.41	1.1075
3	5	4.5	9	6480.5	1.35689
3	5	5	10	8288.15	1.73537
3	5	5.5	11	8653.75	1.81192
3	5	6	12	8425.7	1.76417
3	5	6.5	13	8868.58	1.8569
3	5	7	14	9192.47	1.92472
3	5	7.5	15	9076.26	1.90039
3	5	8	16	9054.66	1.89586
3	5	8.5	17	8957.58	1.87554
3	5	9	18	10231.4	2.14225
3	5	9.5	19	10798.6	2.261
3	5	10	20	10557.2	2.21047
3	5	10.5	21	11931.6	2.49825
3	5	11	22	11160.7	2.33684
3	5	11.5	23	11375	2.38169
3	5	12	24	11990.1	2.51049
3	5	12.5	25	12070.2	2.52725
3	5	13	26	11822	2.47528
3	5	13.5	27	12531.9	2.62392
3	5	14	28	12610.5	2.64038
3	5	14.5	29	12606	2.63944
3	5	15	30	13841.9	2.89822
3	5	15.5	31	13817.1	2.89302
3	5	16	32	14153.5	2.96346
3	5	16.5	33	15008.7	3.14252
3	5	17	34	14653.7	3.06819
3	5	17.5	35	14997.5	3.14017
3	5	18	36	15531	3.25187
3	5	18.5	37	15018.6	3.1446
3	5	19	38	15371.6	3.21851
3	5	19.5	39	15432	3.23115
3	5	20	40	15492.9	3.2439
3	5	20.5	41	16717	3.50019
3	5	21	42	16686.3	3.49378
3	5	21.5	43	15869.5	3.32276
3	5	22	44	15979.4	3.34576
3	5	22.5	45	17337.1	3.63005
3	5	23	46	18211	3.81303
3	5	23.5	47	17770.5	3.72079
3	5	24	48	16319.3	3.41694
4	0	0.5	1	2350.3	NA
4	0	1	2	1859.33	NA
4	0	1.5	3	1743.04	NA
4	0	2	4	5177.58	NA
4	0	2.5	5	4795.38	NA
4	0	3	6	6086.57	NA
4	0	3.5	7	6769.68	1
4	0	4	8	7048.42	1.04118
4	0	4.5	9	7913.98	1.16903
4	0	5	10	7652.47	1.1304
4	0	5.5	11	8435.22	1.24603
4	0	6	12	8879.74	1.31169
4	0	6.5	13	8993.16	1.32845
4	0	7	14	9772.75	1.44361
4	0	7.5	15	10019.9	1.48011
4	0	8	16	10152.1	1.49965
4	0	8.5	17	10300	1.52149
4	0	9	18	10784.8	1.59311
4	0	9.5	19	9965.82	1.47213
4	0	10	20	10524	1.55458
4	0	10.5	21	10309.7	1.52293
4	0	11	22	9872.66	1.45837
4	0	11.5	23	10929.4	1.61446
4	0	12	24	10231.8	1.51142
4	0	12.5	25	10390.2	1.53481
4	0	13	26	10782.1	1.59271
4	0	13.5	27	10452.8	1.54407
4	0	14	28	11361.2	1.67825
4	0	14.5	29	10528.5	1.55524
4	0	15	30	10736.5	1.58598
4	0	15.5	31	10326.5	1.52541
4	0	16	32	10721.7	1.58379
4	0	16.5	33	11295	1.66847
4	0	17	34	10408.5	1.53752
4	0	17.5	35	11565	1.70835
4	0	18	36	11875.3	1.75419
4	0	18.5	37	11876.6	1.75439
4	0	19	38	11332.1	1.67395
4	0	19.5	39	11706.2	1.72921
4	0	20	40	10919.5	1.613
4	0	20.5	41	10890.8	1.60876
4	0	21	42	10969.8	1.62043
4	0	21.5	43	11511.9	1.70051
4	0	22	44	11648.7	1.72072
4	0	22.5	45	11614.8	1.71572
4	0	23	46	11714.2	1.73039
4	0	23.5	47	12068.8	1.78277
4	0	24	48	10444.3	1.54281
5	1	0.5	1	160.127	NA
5	1	1	2	291.395	NA
5	1	1.5	3	1324.23	NA
5	1	2	4	1636.22	NA
5	1	2.5	5	2042.55	NA
5	1	3	6	1685.2	NA
5	1	3.5	7	4045.91	1
5	1	4	8	4614.35	1.1405
5	1	4.5	9	5079.07	1.25536
5	1	5	10	6112.27	1.51073
5	1	5.5	11	6520.22	1.61156
5	1	6	12	5881.66	1.45373
5	1	6.5	13	6838.12	1.69013
5	1	7	14	6971.32	1.72305
5	1	7.5	15	7647.95	1.89029
5	1	8	16	7606.1	1.87995
5	1	8.5	17	8589.61	2.12303
5	1	9	18	8976.86	2.21875
5	1	9.5	19	9274.6	2.29234
5	1	10	20	8883.08	2.19557
5	1	10.5	21	9214.05	2.27737
5	1	11	22	9054.04	2.23782
5	1	11.5	23	10015.9	2.47555
5	1	12	24	10196.8	2.52027
5	1	12.5	25	9197.01	2.27316
5	1	13	26	9483.7	2.34402
5	1	13.5	27	9135.71	2.25801
5	1	14	28	9690.09	2.39503
5	1	14.5	29	9694.78	2.39619
5	1	15	30	10733	2.6528
5	1	15.5	31	10612.4	2.623
5	1	16	32	9759.48	2.41218
5	1	16.5	33	10656.6	2.63392
5	1	17	34	10941.6	2.70437
5	1	17.5	35	10814.9	2.67303
5	1	18	36	10833.2	2.67756
5	1	18.5	37	11446.5	2.82914
5	1	19	38	11983.6	2.9619
5	1	19.5	39	12393.2	3.06314
5	1	20	40	12552.4	3.10249
5	1	20.5	41	11969.7	2.95846
5	1	21	42	12515.2	3.0933
5	1	21.5	43	12528.7	3.09663
5	1	22	44	11925.4	2.94751
5	1	22.5	45	11988.1	2.96301
5	1	23	46	11314.7	2.79658
5	1	23.5	47	11432.9	2.82579
5	1	24	48	10670.4	2.63732
6	25	0.5	1	1175.16	NA
6	25	1	2	3485.71	NA
6	25	1.5	3	3768.79	NA
6	25	2	4	3450.02	NA
6	25	2.5	5	3451.41	NA
6	25	3	6	3505.55	NA
6	25	3.5	7	3827.45	1
6	25	4	8	4891.79	1.27808
6	25	4.5	9	4973.6	1.29945
6	25	5	10	5562.1	1.45321
6	25	5.5	11	5513.1	1.44041
6	25	6	12	5996	1.56658
6	25	6.5	13	6232.52	1.62837
6	25	7	14	6452.42	1.68583
6	25	7.5	15	6845.09	1.78842
6	25	8	16	5955.65	1.55603
6	25	8.5	17	6175.4	1.61345
6	25	9	18	6214.74	1.62373
6	25	9.5	19	6872.93	1.79569
6	25	10	20	6704.61	1.75172
6	25	10.5	21	6945.52	1.81466
6	25	11	22	6915.94	1.80693
6	25	11.5	23	6867.94	1.79439
6	25	12	24	7084.74	1.85103
6	25	12.5	25	7606.5	1.98735
6	25	13	26	6952.49	1.81648
6	25	13.5	27	7477.08	1.95354
6	25	14	28	7317.95	1.91197
6	25	14.5	29	8335.17	2.17773
6	25	15	30	7891.76	2.06188
6	25	15.5	31	8026.94	2.0972
6	25	16	32	7600.19	1.98571
6	25	16.5	33	7584.41	1.98158
6	25	17	34	8058.43	2.10543
6	25	17.5	35	8377.27	2.18873
6	25	18	36	8431.75	2.20297
6	25	18.5	37	7735.09	2.02095
6	25	19	38	8277.65	2.1627
6	25	19.5	39	9145.9	2.38955
6	25	20	40	8685.78	2.26934
6	25	20.5	41	8469.18	2.21275
6	25	21	42	8322.1	2.17432
6	25	21.5	43	8519.51	2.2259
6	25	22	44	8653.51	2.26091
6	25	22.5	45	8121.69	2.12196
6	25	23	46	8891.73	2.32315
6	25	23.5	47	8492.19	2.21876
6	25	24	48	8318.56	2.17339
7	0	0.5	1	330.36	NA
7	0	1	2	1090.42	NA
7	0	1.5	3	4617.92	NA
7	0	2	4	5031.59	NA
7	0	2.5	5	6001.44	NA
7	0	3	6	5723.31	NA
7	0	3.5	7	5570.26	1
7	0	4	8	6776.57	1.21656
7	0	4.5	9	7609.46	1.36609
7	0	5	10	7932.1	1.42401
7	0	5.5	11	9350.25	1.6786
7	0	6	12	9553.9	1.71516
7	0	6.5	13	10625.7	1.90758
7	0	7	14	10414.3	1.86962
7	0	7.5	15	11005.6	1.97577
7	0	8	16	11388.2	2.04446
7	0	8.5	17	11755.3	2.11037
7	0	9	18	12475	2.23957
7	0	9.5	19	13112.9	2.35409
7	0	10	20	13189.1	2.36778
7	0	10.5	21	13289.9	2.38586
7	0	11	22	12261.7	2.20127
7	0	11.5	23	12228.8	2.19538
7	0	12	24	12331.6	2.21383
7	0	12.5	25	12637.5	2.26874
7	0	13	26	13744.2	2.46742
7	0	13.5	27	13212.9	2.37205
7	0	14	28	13561.1	2.43455
7	0	14.5	29	14493.2	2.6019
7	0	15	30	13918.3	2.49868
7	0	15.5	31	15034.2	2.69901
7	0	16	32	14083.5	2.52834
7	0	16.5	33	13764	2.47098
7	0	17	34	14848.4	2.66565
7	0	17.5	35	14100.7	2.53143
7	0	18	36	14774.7	2.65243
7	0	18.5	37	14364.4	2.57877
7	0	19	38	14211.2	2.55125
7	0	19.5	39	14268.4	2.56153
7	0	20	40	14582.8	2.61798
7	0	20.5	41	14694.8	2.63809
7	0	21	42	14557.5	2.61343
7	0	21.5	43	14990.4	2.69115
7	0	22	44	14660.5	2.63192
7	0	22.5	45	14137.1	2.53796
7	0	23	46	16082.9	2.88729
7	0	23.5	47	15668.7	2.81292
7	0	24	48	13607.4	2.44286
8	25	0.5	1	4875.86	NA
8	25	1	2	3705.75	NA
8	25	1.5	3	3080.07	NA
8	25	2	4	2900.23	NA
8	25	2.5	5	2882.45	NA
8	25	3	6	6135.37	NA
8	25	3.5	7	6915.13	1
8	25	4	8	6870.99	0.993617
8	25	4.5	9	7484.29	1.08231
8	25	5	10	8833.05	1.27735
8	25	5.5	11	9184.28	1.32814
8	25	6	12	10129.4	1.46482
8	25	6.5	13	10133.1	1.46536
8	25	7	14	10882.5	1.57373
8	25	7.5	15	11524.9	1.66661
8	25	8	16	11656.2	1.68561
8	25	8.5	17	11847.3	1.71324
8	25	9	18	10965.9	1.58578
8	25	9.5	19	11929.5	1.72514
8	25	10	20	12227.2	1.76819
8	25	10.5	21	12783.9	1.84868
8	25	11	22	12609.4	1.82346
8	25	11.5	23	12600.6	1.82218
8	25	12	24	12626.8	1.82597
8	25	12.5	25	13597.7	1.96637
8	25	13	26	14155.3	2.04701
8	25	13.5	27	13273.4	1.91947
8	25	14	28	13018.5	1.88261
8	25	14.5	29	13075.4	1.89084
8	25	15	30	12778.2	1.84786
8	25	15.5	31	13538.9	1.95787
8	25	16	32	14599.3	2.11121
8	25	16.5	33	13962.2	2.01908
8	25	17	34	14383.8	2.08005
8	25	17.5	35	15206.5	2.19903
8	25	18	36	15067.4	2.1789
8	25	18.5	37	14612.7	2.11316
8	25	19	38	15379.6	2.22406
8	25	19.5	39	15054.5	2.17704
8	25	20	40	14314.2	2.06998
8	25	20.5	41	15417.8	2.22958
8	25	21	42	14910.5	2.15621
8	25	21.5	43	14793.2	2.13925
8	25	22	44	15648.2	2.2629
8	25	22.5	45	14686.8	2.12387
8	25	23	46	14617.9	2.1139
8	25	23.5	47	16510.4	2.38757
8	25	24	48	15074.2	2.17989
9	1	0.5	1	3199.51	NA
9	1	1	2	2324.21	NA
9	1	1.5	3	4511.93	NA
9	1	2	4	5581.28	NA
9	1	2.5	5	5098.55	NA
9	1	3	6	5398.91	NA
9	1	3.5	7	6551.2	1
9	1	4	8	6548.43	0.999577
9	1	4.5	9	7368.17	1.1247
9	1	5	10	8082.23	1.2337
9	1	5.5	11	8162.2	1.24591
9	1	6	12	8709.82	1.3295
9	1	6.5	13	9067.71	1.38413
9	1	7	14	9211.67	1.4061
9	1	7.5	15	9795.13	1.49517
9	1	8	16	10732.8	1.6383
9	1	8.5	17	10382.9	1.58489
9	1	9	18	10785.8	1.64638
9	1	9.5	19	10882	1.66107
9	1	10	20	11296.1	1.72428
9	1	10.5	21	11677.5	1.7825
9	1	11	22	11777.6	1.79778
9	1	11.5	23	11928.7	1.82085
9	1	12	24	12118.4	1.8498
9	1	12.5	25	11448.5	1.74754
9	1	13	26	11774.2	1.79725
9	1	13.5	27	12626.1	1.9273
9	1	14	28	12232.9	1.86727
9	1	14.5	29	12544	1.91477
9	1	15	30	12211.5	1.86401
9	1	15.5	31	13200.6	2.01499
9	1	16	32	12141	1.85325
9	1	16.5	33	12257.6	1.87105
9	1	17	34	12258	1.8711
9	1	17.5	35	12881.9	1.96634
9	1	18	36	11841.8	1.80757
9	1	18.5	37	11961.2	1.8258
9	1	19	38	11988.6	1.82998
9	1	19.5	39	11726.7	1.79001
9	1	20	40	13028.2	1.98867
9	1	20.5	41	11437.3	1.74584
9	1	21	42	12222.1	1.86563
9	1	21.5	43	12189.7	1.86068
9	1	22	44	12201.6	1.86249
9	1	22.5	45	12913.4	1.97114
9	1	23	46	13339.7	2.03622
9	1	23.5	47	13775.5	2.10274
9	1	24	48	12446.8	1.89992
10	0	0.5	1	2197.58	NA
10	0	1	2	4281.99	NA
10	0	1.5	3	4341.9	NA
10	0	2	4	4708.23	NA
10	0	2.5	5	4511.08	NA
10	0	3	6	4992.47	NA
10	0	3.5	7	5524.4	1
10	0	4	8	6248.47	1.13107
10	0	4.5	9	6745.85	1.2211
10	0	5	10	6997.63	1.26668
10	0	5.5	11	7480.96	1.35417
10	0	6	12	8032.25	1.45396
10	0	6.5	13	8900.72	1.61116
10	0	7	14	9078.97	1.64343
10	0	7.5	15	8984.84	1.62639
10	0	8	16	9554.2	1.72945
10	0	8.5	17	9802.27	1.77436
10	0	9	18	9796.04	1.77323
10	0	9.5	19	9548.54	1.72843
10	0	10	20	9592.14	1.73632
10	0	10.5	21	9574.4	1.73311
10	0	11	22	9800.73	1.77408
10	0	11.5	23	10069.3	1.8227
10	0	12	24	10347.3	1.87301
10	0	12.5	25	10299.9	1.86444
10	0	13	26	10599	1.91858
10	0	13.5	27	11037.9	1.99802
10	0	14	28	10830.9	1.96056
10	0	14.5	29	11040.3	1.99846
10	0	15	30	10827	1.95986
10	0	15.5	31	11391.4	2.06202
10	0	16	32	11226	2.03208
10	0	16.5	33	11566.7	2.09375
10	0	17	34	11245.9	2.03568
10	0	17.5	35	10932.7	1.97898
10	0	18	36	10576.9	1.91458
10	0	18.5	37	11582.9	2.09668
10	0	19	38	10827.1	1.95988
10	0	19.5	39	9859.87	1.78479
10	0	20	40	10532.7	1.90658
10	0	20.5	41	10500.1	1.90068
10	0	21	42	10362.3	1.87574
10	0	21.5	43	9853.51	1.78363
10	0	22	44	11105.2	2.01021
10	0	22.5	45	10328.9	1.86968
10	0	23	46	10960.4	1.984
10	0	23.5	47	10641.6	1.92628
10	0	24	48	9751.33	1.76514
11	25	0.5	1	6878.59	NA
11	25	1	2	4987.57	NA
11	25	1.5	3	5522.94	NA
11	25	2	4	5659.2	NA
11	25	2.5	5	5583.9	NA
11	25	3	6	6227.4	NA
11	25	3.5	7	6776.88	1
11	25	4	8	6833.58	1.00837
11	25	4.5	9	7550.74	1.11419
11	25	5	10	8066.63	1.19032
11	25	5.5	11	8682.08	1.28113
11	25	6	12	9076.23	1.33929
11	25	6.5	13	9792.58	1.445
11	25	7	14	9660.07	1.42545
11	25	7.5	15	9972.53	1.47155
11	25	8	16	10526.6	1.55332
11	25	8.5	17	10929.1	1.61271
11	25	9	18	12026	1.77456
11	25	9.5	19	11805.8	1.74207
11	25	10	20	11497.5	1.69658
11	25	10.5	21	12029.7	1.77511
11	25	11	22	12577.3	1.85591
11	25	11.5	23	12896.7	1.90305
11	25	12	24	12913.4	1.90551
11	25	12.5	25	12807.8	1.88993
11	25	13	26	13267.2	1.95772
11	25	13.5	27	13292.2	1.9614
11	25	14	28	12729.6	1.87838
11	25	14.5	29	13173.9	1.94394
11	25	15	30	13186.1	1.94575
11	25	15.5	31	13182.7	1.94525
11	25	16	32	13757.2	2.03002
11	25	16.5	33	13452.8	1.98511
11	25	17	34	14044.4	2.07241
11	25	17.5	35	13403	1.97775
11	25	18	36	14092.2	2.07945
11	25	18.5	37	14223	2.09876
11	25	19	38	14352.9	2.11792
11	25	19.5	39	13649.8	2.01418
11	25	20	40	13944.1	2.0576
11	25	20.5	41	14114	2.08267
11	25	21	42	13936.7	2.05651
11	25	21.5	43	15103.6	2.22869
11	25	22	44	14362.8	2.11938
11	25	22.5	45	14366.1	2.11987
11	25	23	46	14633.9	2.15938
11	25	23.5	47	15673.3	2.31276
11	25	24	48	14000.1	2.06586
12	1	0.5	1	4591.57	NA
12	1	1	2	5072.38	NA
12	1	1.5	3	4790.65	NA
12	1	2	4	5315.22	NA
12	1	2.5	5	5642.7	NA
12	1	3	6	6883.84	NA
12	1	3.5	7	6835.06	1
12	1	4	8	7274.23	1.06425
12	1	4.5	9	8037.38	1.1759
12	1	5	10	9006.36	1.31767
12	1	5.5	11	9634.14	1.40952
12	1	6	12	10181.9	1.48966
12	1	6.5	13	10791.3	1.57882
12	1	7	14	11195	1.63787
12	1	7.5	15	11977.3	1.75233
12	1	8	16	11339.3	1.65899
12	1	8.5	17	12228.6	1.78911
12	1	9	18	12148.1	1.77732
12	1	9.5	19	12775.9	1.86918
12	1	10	20	12182.3	1.78233
12	1	10.5	21	12884.7	1.88509
12	1	11	22	13052.7	1.90966
12	1	11.5	23	13336.8	1.95123
12	1	12	24	13491.7	1.97389
12	1	12.5	25	13469	1.97058
12	1	13	26	13798.7	2.01881
12	1	13.5	27	14140.9	2.06887
12	1	14	28	14407.2	2.10783
12	1	14.5	29	15575	2.27869
12	1	15	30	15110.9	2.21079
12	1	15.5	31	15459.7	2.26182
12	1	16	32	15763.1	2.30622
12	1	16.5	33	15723.8	2.30046
12	1	17	34	15952.9	2.33398
12	1	17.5	35	16396.9	2.39894
12	1	18	36	16420.9	2.40245
12	1	18.5	37	16815.7	2.46022
12	1	19	38	17785.9	2.60215
12	1	19.5	39	17511.2	2.56197
12	1	20	40	17035.9	2.49242
12	1	20.5	41	17728.5	2.59376
12	1	21	42	18550.9	2.71408
12	1	21.5	43	17852.8	2.61194
12	1	22	44	17708.6	2.59085
12	1	22.5	45	18299.4	2.67728
12	1	23	46	17886.6	2.61689
12	1	23.5	47	19804.5	2.89748
12	1	24	48	18069.3	2.64362
13	25	0.5	1	943.202	NA
13	25	1	2	2209.56	NA
13	25	1.5	3	1277.32	NA
13	25	2	4	4393.54	NA
13	25	2.5	5	4536.35	NA
13	25	3	6	4562.52	NA
13	25	3.5	7	5493.28	1
13	25	4	8	5325.43	0.969445
13	25	4.5	9	5643.54	1.02735
13	25	5	10	6604.91	1.20236
13	25	5.5	11	6960.63	1.26712
13	25	6	12	7510.7	1.36725
13	25	6.5	13	8077.63	1.47046
13	25	7	14	8081.06	1.47108
13	25	7.5	15	8964.27	1.63186
13	25	8	16	9731.09	1.77145
13	25	8.5	17	10243.7	1.86477
13	25	9	18	12320.4	2.24281
13	25	9.5	19	10968.6	1.99673
13	25	10	20	10964.9	1.99606
13	25	10.5	21	11321	2.06087
13	25	11	22	12012.5	2.18676
13	25	11.5	23	12475.9	2.27112
13	25	12	24	12799.7	2.33007
13	25	12.5	25	12505.5	2.27651
13	25	13	26	13453.8	2.44914
13	25	13.5	27	13660.9	2.48685
13	25	14	28	14077.3	2.56265
13	25	14.5	29	14286	2.60063
13	25	15	30	15497.2	2.82111
13	25	15.5	31	15223.5	2.7713
13	25	16	32	15068.1	2.743
13	25	16.5	33	14870.5	2.70703
13	25	17	34	15560.8	2.8327
13	25	17.5	35	15457.5	2.8139
13	25	18	36	15599.7	2.83979
13	25	18.5	37	16060.2	2.92361
13	25	19	38	15952.7	2.90405
13	25	19.5	39	15618.3	2.84317
13	25	20	40	16266.7	2.96121
13	25	20.5	41	15932.6	2.90038
13	25	21	42	16644.6	3.03
13	25	21.5	43	16884.2	3.07362
13	25	22	44	17190.1	3.1293
13	25	22.5	45	17180	3.12746
13	25	23	46	16563	3.01514
13	25	23.5	47	17905	3.25943
13	25	24	48	16533	3.00969
14	1	0.5	1	954.072	NA
14	1	1	2	4915.89	NA
14	1	1.5	3	5736.48	NA
14	1	2	4	5919.85	NA
14	1	2.5	5	5814.67	NA
14	1	3	6	6386.07	NA
14	1	3.5	7	6576.06	1
14	1	4	8	7472.57	1.13633
14	1	4.5	9	7751.32	1.17872
14	1	5	10	8613.77	1.30987
14	1	5.5	11	9310.41	1.4158
14	1	6	12	9707.21	1.47614
14	1	6.5	13	10860.8	1.65157
14	1	7	14	10165.3	1.54581
14	1	7.5	15	10923.8	1.66115
14	1	8	16	10921.6	1.66081
14	1	8.5	17	11428.7	1.73793
14	1	9	18	11552.9	1.75681
14	1	9.5	19	11469.4	1.74412
14	1	10	20	12166.2	1.85007
14	1	10.5	21	12532.8	1.90582
14	1	11	22	13241.2	2.01354
14	1	11.5	23	13644.2	2.07484
14	1	12	24	12519	1.90372
14	1	12.5	25	13268	2.01762
14	1	13	26	14053.3	2.13704
14	1	13.5	27	14648.7	2.22758
14	1	14	28	14729.2	2.23981
14	1	14.5	29	14462.2	2.19922
14	1	15	30	15188.4	2.30966
14	1	15.5	31	15464.5	2.35163
14	1	16	32	15852.4	2.41062
14	1	16.5	33	16372.5	2.48971
14	1	17	34	16622.5	2.52772
14	1	17.5	35	16476	2.50545
14	1	18	36	15690.1	2.38593
14	1	18.5	37	16277.2	2.47522
14	1	19	38	17448.4	2.65333
14	1	19.5	39	17984.6	2.73485
14	1	20	40	17527.5	2.66534
14	1	20.5	41	17960	2.73112
14	1	21	42	18307.5	2.78397
14	1	21.5	43	18052.9	2.74524
14	1	22	44	18816.9	2.86142
14	1	22.5	45	18593.4	2.82743
14	1	23	46	19660	2.98963
14	1	23.5	47	20855.2	3.17138
14	1	24	48	19156.5	2.91307
15	5	0.5	1	2715.85	NA
15	5	1	2	3485.43	NA
15	5	1.5	3	3767.18	NA
15	5	2	4	4781.52	NA
15	5	2.5	5	4758.7	NA
15	5	3	6	4515.64	NA
15	5	3.5	7	5031.32	1
15	5	4	8	5644.1	1.12179
15	5	4.5	9	6420.72	1.27615
15	5	5	10	7439.71	1.47868
15	5	5.5	11	8584.7	1.70625
15	5	6	12	8990.07	1.78682
15	5	6.5	13	9418.77	1.87203
15	5	7	14	10329.1	2.05297
15	5	7.5	15	10471.8	2.08132
15	5	8	16	10854.6	2.1574
15	5	8.5	17	10699.3	2.12654
15	5	9	18	11733.8	2.33216
15	5	9.5	19	11667.3	2.31894
15	5	10	20	12054.6	2.39591
15	5	10.5	21	11974	2.3799
15	5	11	22	12537.9	2.49196
15	5	11.5	23	12119.1	2.40873
15	5	12	24	12408.5	2.46625
15	5	12.5	25	12785.6	2.54119
15	5	13	26	13704.6	2.72386
15	5	13.5	27	13875.7	2.75786
15	5	14	28	14179	2.81814
15	5	14.5	29	14330.3	2.84823
15	5	15	30	14507.6	2.88346
15	5	15.5	31	14965	2.97436
15	5	16	32	15243.8	3.02978
15	5	16.5	33	15784.3	3.13722
15	5	17	34	15273.5	3.03569
15	5	17.5	35	15807.9	3.14189
15	5	18	36	15283.7	3.03772
15	5	18.5	37	15355.5	3.05199
15	5	19	38	16264.9	3.23274
15	5	19.5	39	16114.9	3.20292
15	5	20	40	16002.5	3.18058
15	5	20.5	41	16033.2	3.18667
15	5	21	42	16733.1	3.32579
15	5	21.5	43	17534.9	3.48515
15	5	22	44	16304.7	3.24065
15	5	22.5	45	16267.5	3.23326
15	5	23	46	18416.6	3.66039
15	5	23.5	47	17974.1	3.57244
15	5	24	48	15390.2	3.05888
16	25	0.5	1	2229.7	NA
16	25	1	2	1520.73	NA
16	25	1.5	3	1911.18	NA
16	25	2	4	4495.94	NA
16	25	2.5	5	5383.59	NA
16	25	3	6	5243.23	NA
16	25	3.5	7	6336.45	1
16	25	4	8	6889.97	1.08735
16	25	4.5	9	7634.87	1.20491
16	25	5	10	8059.89	1.27199
16	25	5.5	11	8476.35	1.33771
16	25	6	12	9799.92	1.54659
16	25	6.5	13	9279.07	1.46439
16	25	7	14	9665.74	1.52542
16	25	7.5	15	9949.29	1.57017
16	25	8	16	11080.8	1.74874
16	25	8.5	17	11135.7	1.75741
16	25	9	18	11620	1.83384
16	25	9.5	19	10863.5	1.71444
16	25	10	20	11844.2	1.86921
16	25	10.5	21	12175.2	1.92146
16	25	11	22	13352.8	2.1073
16	25	11.5	23	12779.9	2.01688
16	25	12	24	13219.4	2.08625
16	25	12.5	25	13195.2	2.08243
16	25	13	26	13689.8	2.16048
16	25	13.5	27	14284.8	2.25438
16	25	14	28	13890.3	2.19212
16	25	14.5	29	14243.8	2.24791
16	25	15	30	16712.6	2.63752
16	25	15.5	31	16571.4	2.61525
16	25	16	32	16090.7	2.53938
16	25	16.5	33	16499.7	2.60393
16	25	17	34	17138.9	2.70481
16	25	17.5	35	18131.8	2.86151
16	25	18	36	17424.2	2.74984
16	25	18.5	37	17464.3	2.75616
16	25	19	38	16912.7	2.66911
16	25	19.5	39	17851.3	2.81723
16	25	20	40	17467.1	2.75661
16	25	20.5	41	18494.9	2.91882
16	25	21	42	17576.2	2.77383
16	25	21.5	43	16777.4	2.64776
16	25	22	44	18746.6	2.95853
16	25	22.5	45	17706.2	2.79434
16	25	23	46	18540.7	2.92604
16	25	23.5	47	19719.6	3.11208
16	25	24	48	17708.7	2.79474
17	0	0.5	1	4260.52	NA
17	0	1	2	2952.77	NA
17	0	1.5	3	4590.7	NA
17	0	2	4	5753.89	NA
17	0	2.5	5	4880.7	NA
17	0	3	6	5560.98	NA
17	0	3.5	7	6085.34	1
17	0	4	8	6539.21	1.07458
17	0	4.5	9	7587.2	1.2468
17	0	5	10	9202.95	1.51232
17	0	5.5	11	9921.77	1.63044
17	0	6	12	10210	1.67781
17	0	6.5	13	10935.6	1.79704
17	0	7	14	11938.8	1.96189
17	0	7.5	15	11707.3	1.92385
17	0	8	16	12402.9	2.03817
17	0	8.5	17	12887.2	2.11775
17	0	9	18	12579.5	2.06718
17	0	9.5	19	13170.8	2.16436
17	0	10	20	13086.3	2.15046
17	0	10.5	21	14346.1	2.35748
17	0	11	22	13838.2	2.27403
17	0	11.5	23	14723.9	2.41957
17	0	12	24	14585.4	2.39681
17	0	12.5	25	14436.6	2.37235
17	0	13	26	15843.8	2.60361
17	0	13.5	27	15992.1	2.62798
17	0	14	28	15314.8	2.51666
17	0	14.5	29	15473.5	2.54275
17	0	15	30	15641.7	2.57039
17	0	15.5	31	16309.7	2.68016
17	0	16	32	15791.6	2.59502
17	0	16.5	33	16240.8	2.66885
17	0	17	34	16878.7	2.77366
17	0	17.5	35	16810.7	2.76249
17	0	18	36	16689.5	2.74257
17	0	18.5	37	16862.6	2.77102
17	0	19	38	17350.1	2.85112
17	0	19.5	39	17354.5	2.85185
17	0	20	40	17622.1	2.89583
17	0	20.5	41	19318.2	3.17454
17	0	21	42	17651.9	2.90073
17	0	21.5	43	18692.4	3.07171
17	0	22	44	19296.6	3.171
17	0	22.5	45	19068.4	3.13349
17	0	23	46	19534.2	3.21005
17	0	23.5	47	20306.4	3.33693
17	0	24	48	17644	2.89943
18	5	0.5	1	5198.11	NA
18	5	1	2	3015.32	NA
18	5	1.5	3	4426.04	NA
18	5	2	4	4529.33	NA
18	5	2.5	5	5239.21	NA
18	5	3	6	5915.23	NA
18	5	3.5	7	6203.29	1
18	5	4	8	7094.42	1.14365
18	5	4.5	9	7343.58	1.18382
18	5	5	10	8263.2	1.33207
18	5	5.5	11	8627.85	1.39085
18	5	6	12	9546.5	1.53894
18	5	6.5	13	10595.4	1.70804
18	5	7	14	10660.5	1.71852
18	5	7.5	15	11379.2	1.83438
18	5	8	16	11382.4	1.83489
18	5	8.5	17	11739.4	1.89245
18	5	9	18	11448.2	1.8455
18	5	9.5	19	12438.4	2.00513
18	5	10	20	12216.6	1.96938
18	5	10.5	21	12235.3	1.9724
18	5	11	22	12394.3	1.99803
18	5	11.5	23	11720.5	1.8894
18	5	12	24	12690.6	2.04578
18	5	12.5	25	13196.2	2.12728
18	5	13	26	13075.6	2.10785
18	5	13.5	27	13155.1	2.12066
18	5	14	28	13995.7	2.25617
18	5	14.5	29	13747.3	2.21613
18	5	15	30	15469.3	2.49373
18	5	15.5	31	15638.5	2.521
18	5	16	32	15950.7	2.57132
18	5	16.5	33	14761.3	2.37959
18	5	17	34	15354.8	2.47526
18	5	17.5	35	15383	2.47981
18	5	18	36	15621.9	2.51832
18	5	18.5	37	15983.9	2.57668
18	5	19	38	16324.4	2.63157
18	5	19.5	39	16204.8	2.6123
18	5	20	40	16254.1	2.62023
18	5	20.5	41	15642.3	2.52161
18	5	21	42	16525.5	2.66399
18	5	21.5	43	16464.1	2.65409
18	5	22	44	16899	2.7242
18	5	22.5	45	16656.4	2.6851
18	5	23	46	16674.9	2.68807
18	5	23.5	47	16332.9	2.63293
18	5	24	48	15600.4	2.51486
