# Supplementary material for: Volatile methyl jasmonate from roots triggers host-beneficial soil microbiome biofilms
Source: Nat Chem Biol. 2023 Nov 13;20(4):473–83. doi: 10.1038/s41589-023-01462-8 (PMC10972745; doi:10.1038/s41589-023-01462-8)
Supplement: Supplementary file 14 — Statistical source data. [file 41589_2023_1462_MOESM14_ESM.xlsx]

## Sheet: Extended Fig 6a
Setup	Treatment	Hours	Absorbance	Normalized Absorbance
A	jmt rVOCs	16	0.14215	0.413017
B	jmt rVOCs	16	0.1296	0.377705
C	jmt rVOCs	16	0.129125	0.373842
D	jmt rVOCs	16	0.186425	0.437438
E	jmt rVOCs	16	0.44	0.454405
F	jmt rVOCs	16	0.51415	0.551781
G	jmt rVOCs	16	0.561475	0.780368
H	jmt rVOCs	16	0.445034	0.536379
A	jmt rVOCs + MeJA	16	0.171725	0.498947
B	jmt rVOCs + MeJA	16	0.14115	0.411366
C	jmt rVOCs + MeJA	16	0.162825	0.47141
D	jmt rVOCs + MeJA	16	0.220375	0.5171
E	jmt rVOCs + MeJA	16	0.419275	0.433001
F	jmt rVOCs + MeJA	16	0.4368	0.46877
G	jmt rVOCs + MeJA	16	0.4094	0.569006
H	jmt rVOCs + MeJA	16	0.39909	0.481005
A	WT rVOCs	16	0.170375	0.495024
B	WT rVOCs	16	0.15565	0.453625
C	WT rVOCs	16	0.17235	0.498987
D	WT rVOCs	16	0.26855	0.63014
E	WT rVOCs	16	0.4706	0.486006
F	WT rVOCs	16	0.36035	0.386725
G	WT rVOCs	16	0.455	0.632384
H	WT rVOCs	16	0.436162	0.525686
A	jmt rVOCs	24	0.181875	0.528438
B	jmt rVOCs	24	0.1966	0.572969
C	jmt rVOCs	24	0.216625	0.627171
D	jmt rVOCs	24	0.1982	0.465067
E	jmt rVOCs	24	0.353325	0.364892
F	jmt rVOCs	24	0.41495	0.445321
G	jmt rVOCs	24	0.46595	0.647602
H	jmt rVOCs	24	0.492561	0.593661
A	jmt rVOCs + MeJA	24	0.21855	0.634997
B	jmt rVOCs + MeJA	24	0.1959	0.570929
C	jmt rVOCs + MeJA	24	0.225725	0.653518
D	jmt rVOCs + MeJA	24	0.23365	0.548249
E	jmt rVOCs + MeJA	24	0.3943	0.407209
F	jmt rVOCs + MeJA	24	0.406575	0.436333
G	jmt rVOCs + MeJA	24	0.52005	0.722794
H	jmt rVOCs + MeJA	24	0.468734	0.564944
A	WT rVOCs	24	0.2271	0.659839
B	WT rVOCs	24	0.2026	0.590455
C	WT rVOCs	24	0.2345	0.678923
D	WT rVOCs	24	0.233125	0.547017
E	WT rVOCs	24	0.464	0.47919
F	WT rVOCs	24	0.51525	0.552962
G	WT rVOCs	24	0.427425	0.594058
H	WT rVOCs	24	0.641977	0.773747
A	jmt rVOCs	40	0.344175	1
B	jmt rVOCs	40	0.257	0.748998
C	jmt rVOCs	40	0.324375	0.939129
D	jmt rVOCs	40	0.3504	0.822197
E	jmt rVOCs	40	0.9683	1
F	jmt rVOCs	40	0.831	0.891822
G	jmt rVOCs	40	0.6438	0.894788
H	jmt rVOCs	40	0.624259	0.752391
A	jmt rVOCs + MeJA	40	0.335925	0.97603
B	jmt rVOCs + MeJA	40	0.254275	0.741056
C	jmt rVOCs + MeJA	40	0.291025	0.842574
D	jmt rVOCs + MeJA	40	0.426175	1
E	jmt rVOCs + MeJA	40	0.9236	0.953837
F	jmt rVOCs + MeJA	40	0.455275	0.488597
G	jmt rVOCs + MeJA	40	0.71955	1.00007
H	jmt rVOCs + MeJA	40	0.829798	1.00012
A	WT rVOCs	40	0.29285	0.850875
B	WT rVOCs	40	0.343125	1
C	WT rVOCs	40	0.3454	1
D	WT rVOCs	40	0.4216	0.989265
E	WT rVOCs	40	0.876	0.904678
F	WT rVOCs	40	0.755525	0.810823
G	WT rVOCs	40	0.6885	0.956915
H	WT rVOCs	40	0.668619	0.805856
