# Supplementary material for: Volatile methyl jasmonate from roots triggers host-beneficial soil microbiome biofilms
Source: Nat Chem Biol. 2023 Nov 13;20(4):473–83. doi: 10.1038/s41589-023-01462-8 (PMC10972745; doi:10.1038/s41589-023-01462-8)
Supplement: Supplementary file 15 — Statistical source data. [file 41589_2023_1462_MOESM15_ESM.xlsx]

## Sheet: Sheet1
Broad Pathway	Pathway	Adj Pvalue	FC	LOG2FC	Signal	Hours	Response
Degradation	sucrose degradation II sucrose synthase	0.0234375	0.625399	-0.677151	MJ	24 Hours	Repressed
Degradation	starch degradation III	0.0591721	0.664655	-0.589323	rVOC	16 Hours	Repressed
Peptidoglycan Biosynthesis	peptidoglycan biosynthesis V beta lactam resistance	0.0078125	0.694762	-0.525409	rVOC	24 Hours	Repressed
Degradation	superpathway of glycerol degradation to 1 3 propanediol	0.0346106	0.720277	-0.473377	MJ	16 Hours	Repressed
Denitrification	nitrifier denitrification	0.0390625	0.753599	-0.408131	rVOC	24 Hours	Repressed
Degradation	sucrose degradation II sucrose synthase	0.0390625	0.757787	-0.400136	MJ	16 Hours	Repressed
Coenzyme Biosynthesis	coenzyme M biosynthesis I	0.015625	0.763515	-0.389271	MJ	16 Hours	Repressed
Coenzyme Biosynthesis	coenzyme B biosynthesis	0.0390625	0.794435	-0.331998	MJ	16 Hours	Repressed
Enterobactin Biosynthesis	enterobactin biosynthesis	0.078125	0.842399	-0.247424	MJ	16 Hours	Repressed
Mevalonate Biosynthesis	mevalonate pathway I	0.078125	0.849603	-0.235139	MJ	16 Hours	Repressed
Degradation	X4 coumarate degradation anaerobic	0.078125	0.850178	-0.234163	MJ	16 Hours	Repressed
Degradation	superpathway of N acetylglucosamine N acetylmannosamine and N acetylneuraminate degradation	0.0234375	0.859005	-0.219262	MJ	16 Hours	Repressed
Degradation	glycerol degradation to butanol	0.078125	0.861006	-0.215905	rVOC	24 Hours	Repressed
Napthoate Biosynthesis	X1 4 dihydroxy 2 naphthoate biosynthesis I	0.0390625	0.861769	-0.214626	MJ	16 Hours	Repressed
Degradation	D glucarate degradation I	0.0546875	0.862895	-0.212743	MJ	16 Hours	Repressed
Menaquinol Biosynthesis	superpathway of menaquinol 9 biosynthesis	0.0390625	0.86444	-0.210162	MJ	16 Hours	Repressed
Methyl ketone Biosynthesis	methyl ketone biosynthesis	0.0390625	0.865057	-0.209133	MJ	16 Hours	Repressed
Phylloquinol Biosynthesis	superpathway of phylloquinol biosynthesis	0.0546875	0.867662	-0.204795	MJ	16 Hours	Repressed
Napthoate Biosynthesis	X1 4 dihydroxy 6 naphthoate biosynthesis II	0.078125	0.867785	-0.20459	MJ	16 Hours	Repressed
Mevalonate Biosynthesis	superpathway of geranylgeranyldiphosphate biosynthesis I via mevalonate	0.078125	0.872514	-0.19675	MJ	16 Hours	Repressed
Chorismate Biosynthesis	superpathway of chorismate metabolism	0.0546875	0.875567	-0.191711	MJ	16 Hours	Repressed
Degradation	L rhamnose degradation I	0.0546875	0.877703	-0.188194	MJ	16 Hours	Repressed
Degradation	X4 deoxy L threo hex 4 enopyranuronate degradation	0.078125	0.87914	-0.185835	MJ	16 Hours	Repressed
Menaquinol Biosynthesis	superpathway of menaquinol 11 biosynthesis	0.0390625	0.879885	-0.184613	MJ	16 Hours	Repressed
Degradation	superpathway of N acetylneuraminate degradation	0.0546875	0.88177	-0.181526	MJ	16 Hours	Repressed
Phosphate Biosynthesis	mono trans poly cis decaprenyl phosphate biosynthesis	0.078125	0.884242	-0.177487	MJ	16 Hours	Repressed
Menaquinol Biosynthesis	superpathway of menaquinol 10 biosynthesis	0.0390625	0.88658	-0.173678	MJ	16 Hours	Repressed
Heptose Biosynthesis	GDP D glycero alpha D manno heptose biosynthesis	0.078125	0.889654	-0.168683	MJ	16 Hours	Repressed
Diphosphate Biosynthesis	superpathway of thiamin diphosphate biosynthesis I	0.078125	0.89099	-0.16652	MJ	16 Hours	Repressed
Thiazole Biosynthesis	thiazole biosynthesis II Bacillus	0.078125	0.891242	-0.166111	MJ	16 Hours	Repressed
Menaquinol Biosynthesis	superpathway of menaquinol 6 biosynthesis I	0.0546875	0.892009	-0.164871	MJ	16 Hours	Repressed
Menaquinol Biosynthesis	superpathway of menaquinol 8 biosynthesis I	0.0546875	0.894009	-0.161639	MJ	16 Hours	Repressed
Menaquinol Biosynthesis	superpathway of menaquinol 12 biosynthesis	0.078125	0.894751	-0.160441	MJ	16 Hours	Repressed
Heme Biosynthesis	superpathway of heme biosynthesis from glycine	0.078125	0.896795	-0.15715	MJ	16 Hours	Repressed
Menaquinol Biosynthesis	superpathway of demethylmenaquinol 6 biosynthesis I	0.078125	0.907434	-0.140136	MJ	16 Hours	Repressed
Methylaspartate cycle	superpathway of beta D glucuronide and D glucuronate degradation	0.078125	0.909777	-0.136414	MJ	16 Hours	Repressed
Methyl ketone Biosynthesis	methylaspartate cycle	0.078125	0.929601	-0.105317	MJ	16 Hours	Repressed
Chorismate Biosynthesis	chorismate biosynthesis II archaea	0.0591721	2.25936	1.17591	rVOC	24 Hours	Promoted
LPS Biosynthesis	superpathway of lipopolysaccharide biosynthesis	0.0591721	2.56709	1.36013	rVOC	24 Hours	Promoted
Threonine Metabolism	superpathway of L threonine metabolism	0.0360317	2.71578	1.44137	rVOC	24 Hours	Promoted
Clavulanate Biosynthesis	clavulanate biosynthesis	0.051913	4.4048	2.13908	MJ	24 Hours	Promoted
Degradation	p cymene degradation	0.078125	402.953	8.65447	rVOC	16 Hours	Promoted
