# Supplementary material for: Volatile methyl jasmonate from roots triggers host-beneficial soil microbiome biofilms
Source: Nat Chem Biol. 2023 Nov 13;20(4):473–83. doi: 10.1038/s41589-023-01462-8 (PMC10972745; doi:10.1038/s41589-023-01462-8)
Supplement: Supplementary file 16 — Statistical source data. [file 41589_2023_1462_MOESM16_ESM.xlsx]

## Sheet: Extended Fig 9b
Day	Treatment	Leaf Area (Cm2)
9	WT-rVOCs	2.447
9	WT-rVOCs	2.954
9	WT-rVOCs	3.021
9	WT-rVOCs	2.421
9	WT-rVOCs	2.09
9	JMT-rVOCs	1.599
9	JMT-rVOCs	2.095
9	JMT-rVOCs	2.275
9	JMT-rVOCs	2.726
9	JMT-rVOCs	1.9
9	JMT+MJ -rVOCs	2.544
9	JMT+MJ -rVOCs	2.149
9	JMT+MJ -rVOCs	2.774
9	JMT+MJ -rVOCs	1.959
9	JMT+MJ -rVOCs	2.907

## Sheet: Extended Fig 9c
Bacteria	Plants	Replicates	CFU per mg of root
Bacillus sp3	WT	1	213265
Bacillus sp3	WT	2	251064
Bacillus sp3	WT	3	303947
Bacillus sp3	WT	4	340278
Bacillus sp3	WT	5	188043
Bacillus sp3	WT	6	314815
Bacillus sp3	jmt	1	194565
Bacillus sp3	jmt	2	152809
Bacillus sp3	jmt	3	298795
Bacillus sp3	jmt	4	163095
Bacillus sp3	jmt	5	171000
Bacillus sp3	jmt	6	66433.6
